# Supplementary material for: Networks of Physiological Adjustments and Defenses, and Their Synergy With Sodium (Na+) Homeostasis Explain the Hidden Variation for Salinity Tolerance Across the Cultivated Gossypium hirsutum Germplasm
Source: Front Plant Sci. 2020 Dec 8;11:588854. doi: 10.3389/fpls.2020.588854 (PMC7752944; doi:10.3389/fpls.2020.588854)
Supplement: Supplementary Dataset 1 — Raw Phenotypic Data. Available at: https://doi.org/10.5061/dryad.6wwpzgmwd. [file Table_2.XLSX]

## Sheet: Supplementary_Dataset_S1_Raw_Ph
ID	Sample #	Rep	Accession	Position	Time Point	Tolerance	SES_Mean	Phosphorus_%/g	P_Control_%/g	Phosphorus_Index	Potassium_%/g	K_Control_%/g	Potassium_Index	Magnesium_%/g	Mg_Control_%/g	Magnesium_Index	Calcium_%/g	Ca_Control_%/g	Calcium_Index	Sodium_%/g	Na_Control_%/g	Sodium_Index	Zinc_%/g	Z_Control_%/g	Zinc_Index	Manganese_%/g	Mn_Control_%/g	Manganese_Index	Iron_%/g	Fe_Control_%/g	Fe_Index	Chlorophyll_µmol_m-2	Chlorophyll_Control_µmol_m-2	Chlorophyll_Index	Conductance_mmol/(m²·s)	Conductance_Control_mmol/(m²·s)	Conductance_Index	EL	EL_Control	ELI	Catalase_U_mL	Catalase_Control_U_mL	Catalase_Index	DPPH	DPPH_Control	DPPH_Index	Lipid_Peroxidation_mM	Lipid_Peroxidation_Control_mM	Lipid_Peroxidation_Index
1A	1	A	SA-2580	R	Mild	Very Sensitive/Inferior	1.63	0.37	0.42	0.88	2.35	2.54	0.93	0.39	0.91	0.43	1.39	2.34	0.59	4.71	1.9	2.48	66	159	0.42	25	1023	0.02	508	1694	0.3	17.18	15.05	1.14	38.25	245.77	0.16	61.2	69.23	0.88	912.14	1290.59	0.71	46.63	49.65	0.94	0.000129774	0.000920776	0.14
1B	1	B	SA-2580	R	Mild	Very Sensitive/Inferior	1.63	0.41	0.42	0.98	2.43	2.54	0.96	0.51	0.91	0.56	1.29	2.34	0.55	5.16	1.9	2.72	71	159	0.45	38	1023	0.04	713	1694	0.42	18.63	15.05	1.24	46.05	245.77	0.19	65.3	69.23	0.94	1012.33	1290.59	0.78	46.28	49.65	0.93	5.56e-05	0.000920776	0.06
1C	1	C	SA-2580	R	Mild	Very Sensitive/Inferior	1.63	0.47	0.42	1.12	2.13	2.54	0.84	0.46	0.91	0.51	1.92	2.34	0.82	4.57	1.9	2.41	66	159	0.42	35	1023	0.03	691	1694	0.41	15.88	15.05	1.06	23.12	245.77	0.09	75.21	69.23	1.09	953.27	1290.59	0.74	43.95	49.65	0.89	0.00020393	0.000920776	0.22
1D	1	D	SA-2580	R	Mild	Very Sensitive/Inferior	1.63	0.42	0.42	0.99	2.3	2.54	0.91	0.45	0.91	0.5	1.53	2.34	0.65	4.81	1.9	2.53	67.67	159	0.43	32.67	1023	0.03	637.33	1694	0.38	14.61	15.05	0.97	42.99	245.77	0.18	70.42	69.23	1.02	959.25	1290.59	0.74	48.61	49.65	0.98	0.000129774	0.000920776	0.14
2A	2	A	SA-2580	L1	Mild	Very Sensitive/Inferior	1.63	0.39	0.69	0.57	2.55	3.44	0.74	0.62	0.6	1.03	3.01	2.65	1.14	0.75	0.26	2.89	23	59	0.39	24	325	0.07	87	178	0.49	19.45	11.65	1.67	50.7	193.4	0.26	89.54	89.07	1.01	1922.54	1794.97	1.07	64.3	49.3	1.3	0.00100111	0.000772463	1.3
2B	2	B	SA-2580	L1	Mild	Very Sensitive/Inferior	1.63	0.41	0.69	0.59	3.17	3.44	0.92	0.73	0.6	1.22	3.73	2.65	1.41	1.49	0.26	5.73	28	59	0.47	23	325	0.07	95	178	0.53	11	11.65	0.94	42	193.4	0.22	97	89.07	1.09	1744.22	1794.97	0.97	57.33	49.3	1.16	0.00100111	0.000772463	1.3
2C	2	C	SA-2580	L1	Mild	Very Sensitive/Inferior	1.63	0.44	0.69	0.64	3.38	3.44	0.98	0.62	0.6	1.03	3.18	2.65	1.2	0.9	0.26	3.46	25	59	0.42	21	325	0.06	79	178	0.44	8.85	11.65	0.76	29.5	193.4	0.15	99.76	89.07	1.12	1884.88	1794.97	1.05	53.37	49.3	1.08	0.000964034	0.000772463	1.25
2D	2	D	SA-2580	L1	Mild	Very Sensitive/Inferior	1.63	0.41	0.69	0.6	3.03	3.44	0.88	0.66	0.6	1.1	3.31	2.65	1.25	1.05	0.26	4.04	25.33	59	0.43	22.67	325	0.07	87	178	0.49	12	11.65	1.03	63.56	193.4	0.33	100	89.07	1.12	1850.55	1794.97	1.03	58.33	49.3	1.18	0.000988753	0.000772463	1.28
3A	3	A	SA-2580	L2	Mild	Very Sensitive/Inferior	1.63	0.41	0.78	0.53	2.67	3.3	0.81	0.59	0.69	0.86	2.6	3.17	0.82	0.57	0.31	1.84	27	33	0.82	21	126	0.17	80	121	0.66	14.35	18.92	0.76	47.7	181.3	0.26	48.85	69.79	0.7	1848.25	1794.97	1.03	36.51	49.3	0.74	0.000778643	0.000491287	1.59
3B	3	B	SA-2580	L2	Mild	Very Sensitive/Inferior	1.63	0.45	0.78	0.58	3.22	3.3	0.98	0.64	0.69	0.93	3.07	3.17	0.97	1.11	0.31	3.58	28	33	0.85	17	126	0.13	70	121	0.58	21.4	18.92	1.13	58.6	181.3	0.32	51.64	69.79	0.74	1744.22	1794.97	0.97	19.77	49.3	0.4	0.00063033	0.000491287	1.28
3C	3	C	SA-2580	L2	Mild	Very Sensitive/Inferior	1.63	0.47	0.78	0.6	3.37	3.3	1.02	0.68	0.69	0.99	3.76	3.17	1.19	1.84	0.31	5.94	31	33	0.94	22	126	0.17	73	121	0.6	17.8	18.92	0.94	30.4	181.3	0.17	82.41	69.79	1.18	2084.36	1794.97	1.16	24.77	49.3	0.5	0.000741565	0.000491287	1.51
3D	3	D	SA-2580	L2	Mild	Very Sensitive/Inferior	1.63	0.44	0.78	0.57	3.09	3.3	0.94	0.64	0.69	0.93	3.14	3.17	0.99	1.17	0.31	3.77	28.67	33	0.87	20	126	0.16	74.33	121	0.61	16.12	18.92	0.85	31.5	181.3	0.17	53.04	69.79	0.76	1892.28	1794.97	1.05	27.02	49.3	0.55	0.000716846	0.000491287	1.46
4A	4	A	SA-2580	L3	Mild	Very Sensitive/Inferior	1.63	0.5	0.74	0.68	3.08	2.81	1.1	0.63	0.61	1.03	2.15	3.18	0.68	0.74	0.2	3.7	36	49	0.73	20	108	0.19	74	160	0.46	17.75	14.58	1.22	16.36	362.6	0.05	45.22	48.82	0.93	1848.25	1794.97	1.03	49.19	49.3	1	0.000908417	0.000713756	1.27
4B	4	B	SA-2580	L3	Mild	Very Sensitive/Inferior	1.63	0.68	0.74	0.92	3.1	2.81	1.1	0.62	0.61	1.02	2.55	3.18	0.8	1.12	0.2	5.6	33	49	0.67	16	108	0.15	64	160	0.4	23.5	14.58	1.61	37.54	362.6	0.1	47.26	48.82	0.97	1744.22	1794.97	0.97	41.05	49.3	0.83	0.000945495	0.000713756	1.33
4C	4	C	SA-2580	L3	Mild	Very Sensitive/Inferior	1.63	0.55	0.74	0.74	2.81	2.81	1	0.61	0.61	1	2.46	3.18	0.77	1.12	0.2	5.6	34	49	0.69	18	108	0.17	63	160	0.39	21	14.58	1.44	9.47	362.6	0.03	43.45	48.82	0.89	2084.36	1794.97	1.16	44.42	49.3	0.9	0.000908417	0.000713756	1.27
4D	4	D	SA-2580	L3	Mild	Very Sensitive/Inferior	1.63	0.64	0.74	0.86	3.13	2.81	1.11	0.64	0.61	1.05	2.46	3.18	0.77	1.05	0.2	5.25	39.75	49	0.81	40.25	108	0.37	79.5	160	0.5	15.7	14.58	1.08	33.91	362.6	0.09	58.22	48.82	1.19	1892.28	1794.97	1.05	44.88	49.3	0.91	0.000920776	0.000713756	1.29
9A	9	A	SA-2580	R	Moderate	Very Sensitive/Inferior	1.63	0.39	0.42	0.93	1.91	2.54	0.75	0.43	0.56	0.77	1.65	2.34	0.71	9.8	1.9	5.16	48	159	0.3	248	1023	0.24	1800	1694	1.06	10.08	15.05	0.67	36.69	212.43	0.17	60.48	25.98	2.33	191.27	1290.59	0.15	55.35	49.65	1.12	0.000166852	0.000920776	0.18
9B	9	B	SA-2580	R	Moderate	Very Sensitive/Inferior	1.63	0.39	0.42	0.93	1.83	2.54	0.72	0.36	0.56	0.64	1.65	2.34	0.71	9.68	1.9	5.1	48	159	0.3	248	1023	0.24	1800	1694	1.06	15.87	15.05	1.05	26.19	212.43	0.12	57.86	25.98	2.23	213.28	1290.59	0.17	56.28	49.65	1.13	9.27e-05	0.000920776	0.1
9C	9	C	SA-2580	R	Moderate	Very Sensitive/Inferior	1.63	0.39	0.42	0.93	1.16	2.54	0.46	0.39	0.56	0.7	1.99	2.34	0.85	8.98	1.9	4.73	48	159	0.3	248	1023	0.24	1800	1694	1.06	15.82	15.05	1.05	22.89	212.43	0.11	58.12	25.98	2.24	145.58	1290.59	0.11	51.28	49.65	1.03	0.000129774	0.000920776	0.14
9D	9	D	SA-2580	R	Moderate	Very Sensitive/Inferior	1.63	0.39	0.42	0.93	1.53	2.54	0.6	0.49	0.56	0.88	1.54	2.34	0.66	9.87	1.9	5.2	48	159	0.3	248	1023	0.24	1800	1694	1.06	13.57	15.05	0.9	24.52	212.43	0.12	54.11	25.98	2.08	183.38	1290.59	0.14	50.97	49.65	1.03	0.000129774	0.000920776	0.14
10A	10	A	SA-2580	L1	Moderate	Very Sensitive/Inferior	1.63	0.68	0.69	0.99	2.87	3.44	0.83	0.79	0.74	1.07	4.8	2.65	1.81	2.03	0.26	7.81	28	59	0.47	176	325	0.54	138	178	0.78	1.95	11.65	0.17	43.6	193.4	0.23	64.27	32.49	1.98	1922.54	1794.97	1.07	39.19	49.3	0.8	0.000908417	0.000772463	1.18
10B	10	B	SA-2580	L1	Moderate	Very Sensitive/Inferior	1.63	0.68	0.69	0.99	2.8	3.44	0.81	0.42	0.74	0.57	1.46	2.65	0.55	3.5	0.26	13.46	28	59	0.47	176	325	0.54	138	178	0.78	5.3	11.65	0.46	20.4	193.4	0.11	61.99	32.49	1.91	1961.28	1794.97	1.09	32.91	49.3	0.67	0.000889878	0.000772463	1.15
10C	10	C	SA-2580	L1	Moderate	Very Sensitive/Inferior	1.63	0.68	0.69	0.99	2.58	3.44	0.75	0.5	0.74	0.68	2.16	2.65	0.82	1.89	0.26	7.27	28	59	0.47	176	325	0.54	138	178	0.78	11.4	11.65	0.98	22.6	193.4	0.12	63.62	32.49	1.96	2084.36	1794.97	1.16	35.58	49.3	0.72	0.000871339	0.000772463	1.13
10D	10	D	SA-2580	L1	Moderate	Very Sensitive/Inferior	1.63	0.68	0.69	0.99	3.99	3.44	1.16	0.8	0.74	1.08	2.34	2.65	0.88	3.75	0.26	14.42	28	59	0.47	176	325	0.54	138	178	0.78	7.5	11.65	0.64	27.11	193.4	0.14	61.56	32.49	1.9	1989.39	1794.97	1.11	35.89	49.3	0.73	0.000889878	0.000772463	1.15
11A	11	A	SA-2580	L2	Moderate	Very Sensitive/Inferior	1.63	0.72	0.78	0.92	2.59	3.33	0.78	0.62	0.69	0.9	2.92	3.17	0.92	3.3	0.31	10.65	33	33	1	126	126	1	103	121	0.85	16	18.92	0.85	44.3	181.3	0.24	61.58	25.09	2.46	1922.54	1794.97	1.07	5.47	49.3	0.11	0.0012792	0.000491287	2.6
11B	11	B	SA-2580	L2	Moderate	Very Sensitive/Inferior	1.63	0.72	0.78	0.92	3.19	3.33	0.96	0.65	0.69	0.94	3.13	3.17	0.99	1.96	0.31	6.32	33	33	1	126	126	1	103	121	0.85	11.85	18.92	0.63	45.6	181.3	0.25	57.39	25.09	2.29	1812.62	1794.97	1.01	3.72	49.3	0.08	0.0011865	0.000491287	2.42
11C	11	C	SA-2580	L2	Moderate	Very Sensitive/Inferior	1.63	0.72	0.78	0.92	2.45	3.33	0.74	0.63	0.69	0.91	2.66	3.17	0.84	2.55	0.31	8.23	33	33	1	126	126	1	103	121	0.85	14.05	18.92	0.74	32.7	181.3	0.18	61.02	25.09	2.43	1679.42	1794.97	0.94	6.63	49.3	0.13	0.00133482	0.000491287	2.72
11D	11	D	SA-2580	L2	Moderate	Very Sensitive/Inferior	1.63	0.72	0.78	0.92	3.01	3.33	0.9	0.75	0.69	1.09	3.77	3.17	1.19	3.55	0.31	11.45	33	33	1	126	126	1	103	121	0.85	17.9	18.92	0.95	19.99	181.3	0.11	50.83	25.09	2.03	1804.86	1794.97	1.01	5.27	49.3	0.11	0.00126684	0.000491287	2.58
12A	12	A	SA-2580	L3	Moderate	Very Sensitive/Inferior	1.63	0.82	0.74	1.11	2.71	2.81	0.96	0.54	0.61	0.89	2.82	3.18	0.89	2.09	0.2	10.45	40	49	0.82	110	108	1.02	73	160	0.46	12.3	14.58	0.84	22.15	262.6	0.08	55.58	20.35	2.73	1265.29	1794.97	0.71	14.3	49.3	0.29	0.00101965	0.000713756	1.43
12B	12	B	SA-2580	L3	Moderate	Very Sensitive/Inferior	1.63	0.82	0.74	1.11	2.61	2.81	0.93	0.64	0.61	1.05	2.46	3.18	0.77	1.42	0.2	7.1	40	49	0.82	110	108	1.02	73	160	0.46	30.45	14.58	2.09	12.56	262.6	0.05	54.19	20.35	2.66	1204.1	1794.97	0.67	5.12	49.3	0.1	0.00105673	0.000713756	1.48
12C	12	C	SA-2580	L3	Moderate	Very Sensitive/Inferior	1.63	0.82	0.74	1.11	2.3	2.81	0.82	0.6	0.61	0.98	2.89	3.18	0.91	2.5	0.2	12.5	40	49	0.82	110	108	1.02	73	160	0.46	22	14.58	1.51	13.36	262.6	0.05	49.72	20.35	2.44	1204.1	1794.97	0.67	9.77	49.3	0.2	0.00101965	0.000713756	1.43
12D	12	D	SA-2580	L3	Moderate	Very Sensitive/Inferior	1.63	0.82	0.74	1.11	2.83	2.81	1.01	0.59	0.61	0.97	3.25	3.18	1.02	3.63	0.2	18.15	40	49	0.82	110	108	1.02	73	160	0.46	15.3	14.58	1.05	26.47	262.6	0.1	49.92	20.35	2.45	1224.49	1794.97	0.68	9.73	49.3	0.2	0.00103201	0.000713756	1.45
17A	17	A	SA-2580	R	Severe	Very Sensitive/Inferior	1.63	0.35	0.42	0.83	0.7	2.54	0.28	0.79	0.66	1.2	2.81	2.34	1.2	8.84	1.9	4.65	37	159	0.23	815	1023	0.8	2397	1694	1.42	17.02	17.33	0.98	79.46	488.71	0.16	76.45	25.98	2.94	192.73	1290.59	0.15	36.51	49.65	0.74	9.27e-05	0.000920776	0.1
17B	17	B	SA-2580	R	Severe	Very Sensitive/Inferior	1.63	0.35	0.42	0.83	0.58	2.54	0.23	0.24	0.66	0.36	2.36	2.34	1.01	8.69	1.9	4.57	37	159	0.23	815	1023	0.8	2397	1694	1.42	17.47	17.33	1.01	48.84	488.71	0.1	90.68	25.98	3.49	269.49	1290.59	0.21	33.49	49.65	0.67	7.42e-05	0.000920776	0.08
17C	17	C	SA-2580	R	Severe	Very Sensitive/Inferior	1.63	0.35	0.42	0.83	0.65	2.54	0.26	0.25	0.66	0.38	2.86	2.34	1.22	8.87	1.9	4.67	37	159	0.23	815	1023	0.8	2397	1694	1.42	14.05	17.33	0.81	41.07	488.71	0.08	75.96	25.98	2.92	171.09	1290.59	0.13	31.16	49.65	0.63	0.000166852	0.000920776	0.18
17D	17	D	SA-2580	R	Severe	Very Sensitive/Inferior	1.63	0.35	0.42	0.83	0.64	2.54	0.25	0.29	0.66	0.44	2.68	2.34	1.15	8.8	1.9	4.63	37	159	0.23	815	1023	0.8	2397	1694	1.42	11.93	17.33	0.69	44.22	488.71	0.09	67.15	25.98	2.59	211.1	1290.59	0.16	33.72	49.65	0.68	0.000111235	0.000920776	0.12
18A	18	A	SA-2580	L1	Severe	Very Sensitive/Inferior	1.63	0.68	0.69	0.99	3.33	3.44	0.97	0.71	0.74	0.96	2.32	2.65	0.88	1.6	0.26	6.15	29	59	0.49	194	325	0.6	119	178	0.67	12.85	15.68	0.82	57.3	273.67	0.21	79.94	32.49	2.46	1777.95	1794.97	0.99	41.99	49.3	0.85	0.00111235	0.000772463	1.44
18B	18	B	SA-2580	L1	Severe	Very Sensitive/Inferior	1.63	0.68	0.69	0.99	3.63	3.44	1.06	0.72	0.74	0.97	2.35	2.65	0.89	2.52	0.26	9.69	29	59	0.49	194	325	0.6	119	178	0.67	9.7	15.68	0.62	23.7	273.67	0.09	102.25	32.49	3.15	201.85	1794.97	0.11	44.19	49.3	0.9	0.00111235	0.000772463	1.44
18C	18	C	SA-2580	L1	Severe	Very Sensitive/Inferior	1.63	0.68	0.69	0.99	4.98	3.44	1.45	0.7	0.74	0.95	2.32	2.65	0.88	4.1	0.26	15.77	29	59	0.49	194	325	0.6	119	178	0.67	10.6	15.68	0.68	25.1	273.67	0.09	81.6	32.49	2.51	1961.28	1794.97	1.09	37.79	49.3	0.77	0.00111235	0.000772463	1.44
18D	18	D	SA-2580	L1	Severe	Very Sensitive/Inferior	1.63	0.68	0.69	0.99	3.48	3.44	1.01	0.47	0.74	0.64	2.35	2.65	0.89	2.06	0.26	7.92	29	59	0.49	194	325	0.6	119	178	0.67	6	15.68	0.38	30.91	273.67	0.11	79.26	32.49	2.44	1313.7	1794.97	0.73	43.99	49.3	0.89	0.00111235	0.000772463	1.44
19A	19	A	SA-2580	L2	Severe	Very Sensitive/Inferior	1.63	0.6	0.78	0.77	2.93	3.3	0.89	0.68	0.69	0.99	3.42	3.17	1.08	2.47	0.31	7.97	31	33	0.94	162	126	1.29	137	121	1.13	16.75	21.28	0.79	125.37	592.23	0.21	77.81	25.09	3.1	1711.38	1794.97	0.95	24.54	49.3	0.5	0.00139043	0.000491287	2.83
19B	19	B	SA-2580	L2	Severe	Very Sensitive/Inferior	1.63	0.6	0.78	0.77	3.01	3.3	0.91	0.67	0.69	0.97	3.5	3.17	1.1	2.92	0.31	9.42	31	33	0.94	162	126	1.29	137	121	1.13	26.6	21.28	1.25	90.72	592.23	0.15	83.92	25.09	3.35	1648.29	1794.97	0.92	19.65	49.3	0.4	0.0012792	0.000491287	2.6
19C	19	C	SA-2580	L2	Severe	Very Sensitive/Inferior	1.63	0.6	0.78	0.77	2.9	3.3	0.88	0.68	0.69	0.99	3.34	3.17	1.05	3.6	0.31	11.61	31	33	0.94	162	126	1.29	137	121	1.13	14	21.28	0.66	44.4	592.23	0.08	78.2	25.09	3.12	1426.32	1794.97	0.8	2.79	49.3	0.06	0.00133482	0.000491287	2.72
19D	19	D	SA-2580	L2	Severe	Very Sensitive/Inferior	1.63	0.6	0.78	0.77	2.95	3.3	0.89	0.68	0.69	0.99	3.42	3.17	1.08	3.01	0.31	9.71	31	33	0.94	162	126	1.29	137	121	1.13	15.9	21.28	0.75	54.06	592.23	0.09	67.38	25.09	2.69	1595.33	1794.97	0.89	15.66	49.3	0.32	0.00133482	0.000491287	2.72
20A	20	A	SA-2580	L3	Severe	Very Sensitive/Inferior	1.63	0.75	0.74	1.01	2.54	2.81	0.9	0.56	0.61	0.92	2.34	3.18	0.74	2.2	0.2	11	38	49	0.78	76	108	0.7	93	160	0.58	21.45	15.03	1.43	55.7	600.23	0.09	71.59	20.35	3.52	2468.28	1794.97	1.38	12.56	49.3	0.26	0.00164998	0.000713756	2.31
20B	20	B	SA-2580	L3	Severe	Very Sensitive/Inferior	1.63	0.75	0.74	1.01	2.83	2.81	1.01	0.65	0.61	1.07	2.79	3.18	0.88	2.11	0.2	10.55	38	49	0.78	76	108	0.7	93	160	0.58	16.1	15.03	1.07	32.1	600.23	0.05	85.86	20.35	4.22	2417.6	1794.97	1.35	11.51	49.3	0.23	0.00157583	0.000713756	2.21
20C	20	C	SA-2580	L3	Severe	Very Sensitive/Inferior	1.63	0.75	0.74	1.01	2.67	2.81	0.95	0.63	0.61	1.03	3.2	3.18	1.01	2.32	0.2	11.6	38	49	0.78	76	108	0.7	93	160	0.58	17.55	15.03	1.17	53.7	600.23	0.09	68.07	20.35	3.35	1711.38	1794.97	0.95	17.44	49.3	0.35	0.00152021	0.000713756	2.13
20D	20	D	SA-2580	L3	Severe	Very Sensitive/Inferior	1.63	0.75	0.74	1.01	2.68	2.81	0.95	0.61	0.61	1	2.78	3.18	0.87	2.21	0.2	11.05	38	49	0.78	76	108	0.7	93	160	0.58	13.9	15.03	0.93	47.69	600.23	0.08	54.8	20.35	2.69	2199.09	1794.97	1.23	13.84	49.3	0.28	0.00158201	0.000713756	2.22
25A	25	A	SA-1512	R	Mild	Moderately Tolerant/Intermediate	4.84	0.47	0.49	0.96	2.28	1.71	1.33	0.49	0.73	0.67	2.38	1.29	1.85	2.6	0.3	8.67	42	43	0.98	44	36	1.22	792	682	1.16	16.35	13.86	1.18	102.99	241.13	0.43	48.98	71.18	0.69	1060.07	1021.51	1.04	57.56	49.69	1.16	0.000148313	0.000111235	1.33
25B	25	B	SA-1512	R	Mild	Moderately Tolerant/Intermediate	4.84	0.44	0.49	0.9	2.36	1.71	1.38	0.45	0.73	0.62	1.73	1.29	1.34	3.19	0.3	10.63	54	43	1.26	29	36	0.81	900	682	1.32	13.25	13.86	0.96	76.56	241.13	0.32	44.54	71.18	0.63	1111.07	1021.51	1.09	40.81	49.69	0.82	5.56e-05	0.000111235	0.5
25C	25	C	SA-1512	R	Mild	Moderately Tolerant/Intermediate	4.84	0.6	0.49	1.22	1.62	1.71	0.95	0.54	0.73	0.74	1.09	1.29	0.85	2.4	0.3	8	69	43	1.6	293	36	8.14	621	682	0.91	11.33	13.86	0.82	31.52	241.13	0.13	45.15	71.18	0.63	997.09	1021.51	0.98	52.67	49.69	1.06	0	0.000111235	0
25D	25	D	SA-1512	R	Mild	Moderately Tolerant/Intermediate	4.84	0.46	0.49	0.93	2.32	1.71	1.36	0.47	0.73	0.64	1.73	1.29	1.34	2.3	0.3	7.67	48	43	1.12	36.5	36	1.01	846	682	1.24	14.43	13.86	1.04	57.66	241.13	0.24	64.69	71.18	0.91	1056.07	1021.51	1.03	50.35	49.69	1.01	6.8e-05	0.000111235	0.61
26A	26	A	SA-1512	L1	Mild	Moderately Tolerant/Intermediate	4.84	0.51	0.82	0.62	3.17	2.07	1.53	0.79	0.76	1.04	3.48	2.92	1.19	1.57	0.7	2.24	23	58	0.4	23	166	0.14	80	251	0.32	12.05	11.68	1.03	21.7	219.5	0.1	36.27	99.65	0.36	1884.88	1936.18	0.97	57.44	46.01	1.25	0.000760104	0.000772463	0.98
26B	26	B	SA-1512	L1	Mild	Moderately Tolerant/Intermediate	4.84	0.42	0.82	0.51	2.89	2.07	1.4	0.78	0.76	1.03	3.58	2.92	1.23	1.15	0.7	1.64	23	58	0.4	21	166	0.13	85	251	0.34	6.35	11.68	0.54	32	219.5	0.15	53.41	99.65	0.54	1744.22	1936.18	0.9	51.4	46.01	1.12	0.000685947	0.000772463	0.89
26C	26	C	SA-1512	L1	Mild	Moderately Tolerant/Intermediate	4.84	0.47	0.82	0.57	3.03	2.07	1.46	0.79	0.76	1.04	3.53	2.92	1.21	1.36	0.7	1.94	23	58	0.4	22	166	0.13	82.5	251	0.33	7.3	11.68	0.63	18	219.5	0.08	46.39	99.65	0.47	1812.62	1936.18	0.94	51.16	46.01	1.11	0.000704486	0.000772463	0.91
26D	26	D	SA-1512	L1	Mild	Moderately Tolerant/Intermediate	4.84	0.47	0.82	0.57	3.03	2.07	1.46	0.79	0.76	1.04	3.53	2.92	1.21	1.36	0.7	1.94	23	58	0.4	22	166	0.13	82.5	251	0.33	10.9	11.68	0.93	57.44	219.5	0.26	64.42	99.65	0.65	1813.9	1936.18	0.94	53.33	46.01	1.16	0.000716846	0.000772463	0.93
27A	27	A	SA-1512	L2	Mild	Moderately Tolerant/Intermediate	4.84	0.5	0.79	0.63	3.52	2.25	1.56	0.71	0.74	0.96	2.77	2.82	0.98	1.05	0.4	2.63	25	50	0.5	20	141	0.14	39	128	0.31	18.5	14.95	1.24	129.81	227.7	0.57	52.56	56.95	0.92	1648.29	1321.35	1.25	33.61	44.83	0.75	0.000889878	0.000491287	1.81
27B	27	B	SA-1512	L2	Mild	Moderately Tolerant/Intermediate	4.84	0.41	0.79	0.52	3.09	2.25	1.37	0.66	0.74	0.89	2.82	2.82	1	0.63	0.4	1.58	24	50	0.48	18	141	0.13	74	128	0.58	16.7	14.95	1.12	89.33	227.7	0.39	39.17	56.95	0.69	1531.62	1321.35	1.16	27.44	44.83	0.61	0.000723026	0.000491287	1.47
27C	27	C	SA-1512	L2	Mild	Moderately Tolerant/Intermediate	4.84	0.52	0.79	0.66	2.71	2.25	1.2	0.82	0.74	1.11	2.63	2.82	0.93	2	0.4	5	41	50	0.82	47	141	0.33	122	128	0.95	13.35	14.95	0.89	34.59	227.7	0.15	33.09	56.95	0.58	1477.64	1321.35	1.12	27.33	44.83	0.61	0.000852799	0.000491287	1.74
27D	27	D	SA-1512	L2	Mild	Moderately Tolerant/Intermediate	4.84	0.46	0.79	0.58	3.31	2.25	1.47	0.69	0.74	0.93	2.8	2.82	0.99	0.84	0.4	2.1	24.5	50	0.49	19	141	0.13	56.5	128	0.44	16.1	14.95	1.08	52.21	227.7	0.23	58.37	56.95	1.03	1552.52	1321.35	1.18	29.46	44.83	0.66	0.000821901	0.000491287	1.67
28A	28	A	SA-1512	L3	Mild	Moderately Tolerant/Intermediate	4.84	0.56	0.84	0.67	2.88	2.42	1.19	0.69	0.77	0.9	2.14	1.85	1.16	0.92	0.3	3.07	28	57	0.49	13	118	0.11	51	211	0.24	18.5	14.95	1.24	157.45	276.18	0.57	58.09	56.95	1.02	1330.97	1612.86	0.83	43.26	45.58	0.95	0.000500556	0.000713756	0.7
28B	28	B	SA-1512	L3	Mild	Moderately Tolerant/Intermediate	4.84	0.1	0.84	0.12	2.6	2.42	1.07	0.8	0.77	1.04	0.33	1.85	0.18	0.06	0.3	0.2	28	57	0.49	13	118	0.11	52	211	0.25	16.7	14.95	1.12	108.35	276.18	0.39	41.02	56.95	0.72	1477.64	1612.86	0.92	36.4	45.58	0.8	0.000519095	0.000713756	0.73
28C	28	C	SA-1512	L3	Mild	Moderately Tolerant/Intermediate	4.84	0.64	0.84	0.76	2.64	2.42	1.09	0.77	0.77	1	2.82	1.85	1.52	1.8	0.3	6	37	57	0.65	38	118	0.32	87	211	0.41	13.35	14.95	0.89	41.96	276.18	0.15	55.98	56.95	0.98	1451.66	1612.86	0.9	37.56	45.58	0.82	0.000519095	0.000713756	0.73
28D	28	D	SA-1512	L3	Mild	Moderately Tolerant/Intermediate	4.84	0.33	0.84	0.39	2.58	2.42	1.07	0.39	0.77	0.51	1.24	1.85	0.67	0.49	0.3	1.63	28	57	0.49	13	118	0.11	51.5	211	0.24	16.3	14.95	1.09	63.32	276.18	0.23	71.28	56.95	1.25	1420.09	1612.86	0.88	39.07	45.58	0.86	0.000512916	0.000713756	0.72
33A	33	A	SA-1512	R	Moderate	Moderately Tolerant/Intermediate	4.84	0.37	0.49	0.76	1.47	1.71	0.86	0.35	0.73	0.48	0.32	1.29	0.25	4.1	0.3	13.67	36	43	0.84	73	36	2.03	662	682	0.97	12.8	12.99	0.99	53.45	399.46	0.13	54.92	27.9	1.97	300.12	1021.51	0.29	52.09	49.69	1.05	0.000148313	0.000111235	1.33
33B	33	B	SA-1512	R	Moderate	Moderately Tolerant/Intermediate	4.84	0.39	0.49	0.8	1.64	1.71	0.96	0.38	0.73	0.52	0.34	1.29	0.26	6.8	0.3	22.67	31	43	0.72	35	36	0.97	655	682	0.96	10.58	12.99	0.81	61.07	399.46	0.15	59.15	27.9	2.12	203.43	1021.51	0.2	48.37	49.69	0.97	0.000129774	0.000111235	1.17
33C	33	C	SA-1512	R	Moderate	Moderately Tolerant/Intermediate	4.84	0.37	0.49	0.76	2.39	1.71	1.4	0.42	0.73	0.58	2.32	1.29	1.8	3.1	0.3	10.33	48	43	1.12	170	36	4.72	1148	682	1.68	13.49	12.99	1.03	94.41	399.46	0.24	56.4	27.9	2.02	225.65	1021.51	0.22	46.74	49.69	0.94	0	0.000111235	0
33D	33	D	SA-1512	R	Moderate	Moderately Tolerant/Intermediate	4.84	0.38	0.49	0.77	1.83	1.71	1.07	0.58	0.73	0.8	0.99	1.29	0.77	5.77	0.3	19.23	33.5	43	0.78	54	36	1.5	658.5	682	0.97	11.21	12.99	0.87	60.1	399.46	0.15	47.04	27.9	1.69	243.07	1021.51	0.24	49.07	49.69	0.99	9.27e-05	0.000111235	0.83
34A	34	A	SA-1512	L1	Moderate	Moderately Tolerant/Intermediate	4.84	0.42	0.82	0.51	2.83	2.07	1.37	0.64	0.76	0.84	2.43	2.92	0.83	2.13	0.7	3.04	19	58	0.33	17	166	0.1	55	251	0.22	1.9	11.68	0.16	38.4	219.5	0.18	50.34	32.86	1.53	1679.42	1936.18	0.87	52.21	46.01	1.14	0.000574713	0.000772463	0.74
34B	34	B	SA-1512	L1	Moderate	Moderately Tolerant/Intermediate	4.84	0.34	0.82	0.41	3.09	2.07	1.49	0.68	0.76	0.9	3.26	2.92	1.12	4.12	0.7	5.89	19	58	0.33	19	166	0.11	64	251	0.26	2.65	11.68	0.23	25.1	219.5	0.11	55.05	32.86	1.68	1711.38	1936.18	0.88	44.19	46.01	0.96	0.00063033	0.000772463	0.82
34C	34	C	SA-1512	L1	Moderate	Moderately Tolerant/Intermediate	4.84	0.72	0.82	0.88	2.48	2.07	1.2	0.61	0.76	0.8	2.41	2.92	0.83	3.2	0.7	4.57	23	58	0.4	193	166	1.16	100	251	0.4	10	11.68	0.86	89.73	219.5	0.41	49.85	32.86	1.52	1617.98	1936.18	0.84	46.74	46.01	1.02	0.000593252	0.000772463	0.77
34D	34	D	SA-1512	L1	Moderate	Moderately Tolerant/Intermediate	4.84	0.38	0.82	0.46	2.96	2.07	1.43	0.66	0.76	0.87	2.85	2.92	0.98	3.13	0.7	4.47	19	58	0.33	18	166	0.11	59.5	251	0.24	6.8	11.68	0.58	41.11	219.5	0.19	42.76	32.86	1.3	1669.59	1936.18	0.86	47.71	46.01	1.04	0.000599431	0.000772463	0.78
35A	35	A	SA-1512	L2	Moderate	Moderately Tolerant/Intermediate	4.84	0.49	0.79	0.62	3.97	2.25	1.76	0.69	0.74	0.93	3.58	2.82	1.27	3.5	0.4	8.75	22	50	0.44	17	141	0.12	67	128	0.52	17.3	14.95	1.16	85.05	445.13	0.19	78.21	21.31	3.67	1711.38	1321.35	1.3	16.86	44.83	0.38	0.000852799	0.000491287	1.74
35B	35	B	SA-1512	L2	Moderate	Moderately Tolerant/Intermediate	4.84	0.42	0.79	0.53	2.96	2.25	1.32	0.7	0.74	0.95	2.5	2.82	0.89	3.5	0.4	8.75	24	50	0.48	17	141	0.12	70	128	0.55	10.85	14.95	0.73	96.21	445.13	0.22	84.18	21.31	3.95	1744.22	1321.35	1.32	11.16	44.83	0.25	0.000815721	0.000491287	1.66
35C	35	C	SA-1512	L2	Moderate	Moderately Tolerant/Intermediate	4.84	0.66	0.79	0.84	2.57	2.25	1.14	0.7	0.74	0.95	2.29	2.82	0.81	2.3	0.4	5.75	27	50	0.54	121	141	0.86	112	128	0.88	14.25	14.95	0.95	166.27	445.13	0.37	79.49	21.31	3.73	1559.67	1321.35	1.18	7.09	44.83	0.16	0.000648869	0.000491287	1.32
35D	35	D	SA-1512	L2	Moderate	Moderately Tolerant/Intermediate	4.84	0.46	0.79	0.58	3.47	2.25	1.54	0.7	0.74	0.95	3.04	2.82	1.08	3.1	0.4	7.75	23	50	0.46	17	141	0.12	68.5	128	0.54	12.8	14.95	0.86	55.16	445.13	0.12	56	21.31	2.63	1671.76	1321.35	1.27	11.71	44.83	0.26	0.000772463	0.000491287	1.57
36A	36	A	SA-1512	L3	Moderate	Moderately Tolerant/Intermediate	4.84	0.61	0.84	0.73	3.34	2.42	1.38	0.69	0.77	0.9	2.31	1.85	1.25	3.49	0.3	11.63	29	57	0.51	14	118	0.12	53	211	0.25	19.2	12.35	1.56	36.9	533.75	0.07	36.19	29.52	1.23	1451.66	1612.86	0.9	61.74	45.58	1.36	0.000482017	0.000713756	0.68
36B	36	B	SA-1512	L3	Moderate	Moderately Tolerant/Intermediate	4.84	0.53	0.84	0.63	2.86	2.42	1.18	0.68	0.77	0.88	2.03	1.85	1.1	3.19	0.3	10.63	26	57	0.46	16	118	0.14	56	211	0.27	18.25	12.35	1.48	61.9	533.75	0.12	38.23	29.52	1.3	1426.32	1612.86	0.88	54.65	45.58	1.2	0.000500556	0.000713756	0.7
36C	36	C	SA-1512	L3	Moderate	Moderately Tolerant/Intermediate	4.84	0.57	0.84	0	2.35	2.42	0.97	0.79	0.77	1.03	2.59	1.85	1.4	3.3	0.3	11	0.01	57	0	0.01	118	0	0.01	211	0	16.22	12.35	1.31	27.23	533.75	0.05	39.85	29.52	1.35	1426.32	1612.86	0.88	51.74	45.58	1.14	0.000463478	0.000713756	0.65
36D	36	D	SA-1512	L3	Moderate	Moderately Tolerant/Intermediate	4.84	0.57	0.84	0.68	3.1	2.42	1.28	0.69	0.77	0.9	2.17	1.85	1.17	3.34	0.3	11.13	27.5	57	0.48	15	118	0.13	54.5	211	0.26	14.02	12.35	1.14	84.02	533.75	0.16	42.37	29.52	1.44	1434.76	1612.86	0.89	56.05	45.58	1.23	0.000482017	0.000713756	0.68
41A	41	A	SA-1512	R	Severe	Moderately Tolerant/Intermediate	4.84	2.4	0.49	4.9	0.3	1.71	0.18	0.92	0.73	1.26	2.27	1.29	1.76	2.6	0.3	8.67	55	43	1.28	194	36	5.39	2039	682	2.99	14.7	14.72	1	85.07	404.72	0.21	83.38	27.9	2.99	78.79	1021.51	0.08	87.56	49.69	1.76	3.71e-05	0.000111235	0.33
41B	41	B	SA-1512	R	Severe	Moderately Tolerant/Intermediate	4.84	2.4	0.49	0	0.38	1.71	0.22	0.72	0.73	0.99	2.54	1.29	1.97	2.4	0.3	8	0.01	43	0	0.01	36	0	0.01	682	0	15.57	14.72	1.06	80.23	404.72	0.2	71.8	27.9	2.57	76.75	1021.51	0.08	87.56	49.69	1.76	0.000166852	0.000111235	1.5
41C	41	C	SA-1512	R	Severe	Moderately Tolerant/Intermediate	4.84	2.4	0.49	0	0.65	1.71	0.38	0.68	0.73	0.93	1.7	1.29	1.32	2.8	0.3	9.33	0.01	43	0	0.01	36	0	0.01	682	0	13.9	14.72	0.95	69.02	404.72	0.17	90.12	27.9	3.23	84.91	1021.51	0.08	90.23	49.69	1.82	5.56e-05	0.000111235	0.5
41D	41	D	SA-1512	R	Severe	Moderately Tolerant/Intermediate	4.84	2.4	0.49	4.9	1.16	1.71	0.68	0.77	0.73	1.06	2.89	1.29	2.24	2.6	0.3	8.67	55	43	1.28	194	36	5.39	2039	682	2.99	15.72	14.72	1.07	38.55	404.72	0.1	75.02	27.9	2.69	80.15	1021.51	0.08	88.45	49.69	1.78	8.65e-05	0.000111235	0.78
42A	42	A	SA-1512	L1	Severe	Moderately Tolerant/Intermediate	4.84	0.71	0.82	0.87	2.16	2.07	1.04	0.55	0.76	0.72	1.92	2.92	0.66	2.8	0.7	4	32	58	0.55	81	166	0.49	151	251	0.6	13.1	13.4	0.98	137.59	314.6	0.44	84.31	32.86	2.57	2042.15	1936.18	1.06	43.72	46.01	0.95	0.00107527	0.000772463	1.39
42B	42	B	SA-1512	L1	Severe	Moderately Tolerant/Intermediate	4.84	0.71	0.82	0	2.09	2.07	1.01	0.54	0.76	0.71	2.18	2.92	0.75	4.4	0.7	6.29	0.01	58	0	0.01	166	0	0.01	251	0	14.15	13.4	1.06	129.07	314.6	0.41	69.71	32.86	2.12	2218.67	1936.18	1.15	40.47	46.01	0.88	0.00105673	0.000772463	1.37
42C	42	C	SA-1512	L1	Severe	Moderately Tolerant/Intermediate	4.84	0.71	0.82	0	1.78	2.07	0.86	0.48	0.76	0.63	2.23	2.92	0.76	4.3	0.7	6.14	0.01	58	0	0.01	166	0	0.01	251	0	9.95	13.4	0.74	91.96	314.6	0.29	78.8	32.86	2.4	791.82	1936.18	0.41	44.07	46.01	0.96	0.00105673	0.000772463	1.37
42D	42	D	SA-1512	L1	Severe	Moderately Tolerant/Intermediate	4.84	0.71	0.82	0.87	2.01	2.07	0.97	0.77	0.76	1.01	3.64	2.92	1.25	3.83	0.7	5.47	32	58	0.55	81	166	0.49	151	251	0.6	12.1	13.4	0.9	35.98	314.6	0.11	71.42	32.86	2.17	1684.21	1936.18	0.87	42.75	46.01	0.93	0.00106291	0.000772463	1.38
43A	43	A	SA-1512	L2	Severe	Moderately Tolerant/Intermediate	4.84	0.63	0.79	0.8	1.91	2.25	0.85	0.57	0.74	0.77	2.17	2.82	0.77	4.6	0.4	11.5	32	50	0.64	62	141	0.44	106	128	0.83	14.55	14.72	0.99	35.4	644.2	0.06	89.06	21.31	4.18	1265.29	1321.35	0.96	32.21	44.83	0.72	0.000926956	0.000491287	1.89
43B	43	B	SA-1512	L2	Severe	Moderately Tolerant/Intermediate	4.84	0.63	0.79	0	2.3	2.25	1.02	0.7	0.74	0.95	2.18	2.82	0.77	4.1	0.4	10.25	0.01	50	0	0.01	141	0	0.01	128	0	13.5	14.72	0.92	56	644.2	0.09	82.63	21.31	3.88	1559.67	1321.35	1.18	27.09	44.83	0.6	0.00103819	0.000491287	2.11
43C	43	C	SA-1512	L2	Severe	Moderately Tolerant/Intermediate	4.84	0.63	0.79	0	1.97	2.25	0.88	0.58	0.74	0.78	2.23	2.82	0.79	5.4	0.4	13.5	0.01	50	0	0.01	141	0	0.01	128	0	12.7	14.72	0.86	48.9	644.2	0.08	84.16	21.31	3.95	1353.94	1321.35	1.03	25.47	44.83	0.57	0.000982573	0.000491287	2
43D	43	D	SA-1512	L2	Severe	Moderately Tolerant/Intermediate	4.84	0.63	0.79	0.8	2.06	2.25	0.92	0.71	0.74	0.96	3.45	2.82	1.22	4.7	0.4	11.75	32	50	0.64	62	141	0.44	106	128	0.83	15.41	14.72	1.05	43.53	644.2	0.07	84.62	21.31	3.97	1392.96	1321.35	1.05	28.26	44.83	0.63	0.000982573	0.000491287	2
44A	44	A	SA-1512	L3	Severe	Moderately Tolerant/Intermediate	4.84	0.81	0.84	0.96	1.91	2.42	0.79	0.51	0.77	0.66	1.58	1.85	0.85	4.7	0.3	15.67	44	57	0.77	46	118	0.39	86	211	0.41	16.45	16.03	1.03	82.2	255.35	0.32	76.76	29.52	2.6	1308.55	1612.86	0.81	50.12	45.58	1.1	0.000926956	0.000713756	1.3
44B	44	B	SA-1512	L3	Severe	Moderately Tolerant/Intermediate	4.84	0.81	0.84	0	2	2.42	0.83	0.51	0.77	0.66	1.4	1.85	0.76	5.5	0.3	18.33	0.01	57	0	0.01	118	0	0.01	211	0	19.05	16.03	1.19	55.63	255.35	0.22	63.07	29.52	2.14	837.08	1612.86	0.52	54.65	45.58	1.2	0.000945495	0.000713756	1.33
44C	44	C	SA-1512	L3	Severe	Moderately Tolerant/Intermediate	4.84	0.81	0.84	0	2.4	2.42	0.99	0.48	0.77	0.62	1.28	1.85	0.69	4.3	0.3	14.33	0.01	57	0	0.01	118	0	0.01	211	0	19.05	16.03	1.19	66.19	255.35	0.26	107.39	29.52	3.64	1884.88	1612.86	1.17	51.74	45.58	1.14	0.000908417	0.000713756	1.27
44D	44	D	SA-1512	L3	Severe	Moderately Tolerant/Intermediate	4.84	0.81	0.84	0.96	2.1	2.42	0.87	0.56	0.77	0.73	1.42	1.85	0.77	5.9	0.3	19.67	44	57	0.77	46	118	0.39	86	211	0.41	19.64	16.03	1.23	36.14	255.35	0.14	69.03	29.52	2.34	1343.5	1612.86	0.83	52.17	45.58	1.15	0.000926956	0.000713756	1.3
49A	49	A	SA-0002	R	Mild	Sensitive	3.1	0.47	0.91	0.52	1.94	3.09	0.63	0.42	0.72	0.58	0.83	1.25	0.66	2.1	0.5	4.2	35	76	0.46	269	348	0.77	622	2159	0.29	11.7	17.03	0.69	29.47	289.45	0.1	100	73.8	1.36	444	673.19	0.66	67.94	69.18	0.98	0.000185391	0.000809541	0.23
49B	49	B	SA-0002	R	Mild	Sensitive	3.1	0.5	0.91	0.55	1.68	3.09	0.54	0.42	0.72	0.58	1.04	1.25	0.83	1.8	0.5	3.6	35	76	0.46	274	348	0.79	887	2159	0.41	9.34	17.03	0.55	59.3	289.45	0.21	96.41	73.8	1.31	428.27	673.19	0.64	66.85	69.18	0.97	9.27e-05	0.000809541	0.12
49C	49	C	SA-0002	R	Mild	Sensitive	3.1	0.56	0.91	0.62	1.49	3.09	0.48	0.44	0.72	0.61	1.31	1.25	1.05	1.6	0.5	3.2	37	76	0.49	361	348	1.04	1129	2159	0.52	11.05	17.03	0.65	88.3	289.45	0.31	94.27	73.8	1.28	359.63	673.19	0.53	71.1	69.18	1.03	0.000370782	0.000809541	0.46
49D	49	D	SA-0002	R	Mild	Sensitive	3.1	0.51	0.91	0.56	1.7	3.09	0.55	0.43	0.72	0.6	1.06	1.25	0.85	1.83	0.5	3.66	35.67	76	0.47	301.33	348	0.87	879.33	2159	0.41	12.64	17.03	0.74	46.13	289.45	0.16	91.27	73.8	1.24	410.63	673.19	0.61	68.63	69.18	0.99	0.00021629	0.000809541	0.27
50A	50	A	SA-0002	L1	Mild	Sensitive	3.1	0.62	0.8	0.78	2.61	2.89	0.9	0.73	0.84	0.87	3.21	4.75	0.68	2.3	0.3	7.67	37	40	0.93	160	242	0.66	201	392	0.51	6.85	14.6	0.47	21.4	241.15	0.09	100	52.27	1.91	1333.52	1162.84	1.15	73.94	64.41	1.15	0.000964034	0.000741565	1.3
50B	50	B	SA-0002	L1	Mild	Sensitive	3.1	0.36	0.8	0.45	2.19	2.89	0.76	0.61	0.84	0.73	2.86	4.75	0.6	2	0.3	6.67	17	40	0.43	115	242	0.48	116	392	0.3	4.45	14.6	0.31	79.3	241.15	0.33	100	52.27	1.91	1273.86	1162.84	1.1	68.59	64.41	1.07	0.000889878	0.000741565	1.2
50C	50	C	SA-0002	L1	Mild	Sensitive	3.1	0.34	0.8	0.43	2.39	2.89	0.83	0.67	0.84	0.8	2.94	4.75	0.62	1.9	0.3	6.33	23	40	0.58	106	242	0.44	98	392	0.25	8.65	14.6	0.59	104.1	241.15	0.43	100	52.27	1.91	1262.52	1162.84	1.09	68.48	64.41	1.06	0.000871339	0.000741565	1.18
50D	50	D	SA-0002	L1	Mild	Sensitive	3.1	0.44	0.8	0.55	2.4	2.89	0.83	0.67	0.84	0.8	3	4.75	0.63	2.07	0.3	6.9	25.67	40	0.64	127	242	0.52	138.33	392	0.35	11.31	14.6	0.78	51.54	241.15	0.21	100	52.27	1.91	1289.97	1162.84	1.11	70.34	64.41	1.09	0.000908417	0.000741565	1.23
51A	51	A	SA-0002	L2	Mild	Sensitive	3.1	2.9	0.85	3.41	2.52	2.62	0.96	0.79	0.92	0.86	3.53	4.4	0.8	2.9	0.2	14.5	32	43	0.74	77	210	0.37	99	358	0.28	13.15	19.73	0.67	25.1	339.15	0.07	100	97.19	1.03	1285.39	1162.84	1.11	65.32	64.41	1.01	0.000871339	0.000648869	1.34
51B	51	B	SA-0002	L2	Mild	Sensitive	3.1	0.59	0.85	0.69	1.9	2.62	0.73	0.67	0.92	0.73	2.84	4.4	0.65	2.4	0.2	12	32	43	0.74	111	210	0.53	142	358	0.4	9.45	19.73	0.48	86.6	339.15	0.26	100	97.19	1.03	1285.39	1162.84	1.11	64.89	64.41	1.01	0.000723026	0.000648869	1.11
51C	51	C	SA-0002	L2	Mild	Sensitive	3.1	0.58	0.85	0.68	1.72	2.62	0.66	0.67	0.92	0.73	2.87	4.4	0.65	2.51	0.2	12.55	28	43	0.65	69	210	0.33	100	358	0.28	13.65	19.73	0.69	113.9	339.15	0.34	100	97.19	1.03	1333.52	1162.84	1.15	64.23	64.41	1	0.000926956	0.000648869	1.43
51D	51	D	SA-0002	L2	Mild	Sensitive	3.1	1.36	0.85	1.6	2.05	2.62	0.78	0.71	0.92	0.77	3.08	4.4	0.7	2.6	0.2	13	30.67	43	0.71	85.67	210	0.41	113.67	358	0.32	13.58	19.73	0.69	57.51	339.15	0.17	100	97.19	1.03	1301.43	1162.84	1.12	64.81	64.41	1.01	0.00084044	0.000648869	1.3
52A	52	A	SA-0002	L3	Mild	Sensitive	3.1	0.81	0.54	1.5	2.57	3.79	0.68	0.7	0.88	0.8	2.74	3.3	0.83	2.7	0.1	27	32	51	0.63	62	143	0.43	96	281	0.34	15.1	16.75	0.9	41.9	288.05	0.15	100	71.96	1.39	1229.59	1162.84	1.06	70.88	64.41	1.1	0.000778643	0.000769373	1.01
52B	52	B	SA-0002	L3	Mild	Sensitive	3.1	0.65	0.54	1.2	2.39	3.79	0.63	0.57	0.88	0.65	2.26	3.3	0.69	2.61	0.1	26.1	27	51	0.53	42	143	0.29	80	281	0.29	14.12	16.75	0.84	11.99	288.05	0.04	89.23	71.96	1.24	1240.39	1162.84	1.07	64.78	64.41	1.01	0.000889878	0.000769373	1.16
52C	52	C	SA-0002	L3	Mild	Sensitive	3.1	0.65	0.54	1.2	3.19	3.79	0.84	0.81	0.88	0.92	3.17	3.3	0.96	2.71	0.1	27.1	43	51	0.84	84	143	0.59	131	281	0.47	10.85	16.75	0.65	46.9	288.05	0.16	82.8	71.96	1.15	1188.09	1162.84	1.02	64.34	64.41	1	0.000852799	0.000769373	1.11
52D	52	D	SA-0002	L3	Mild	Sensitive	3.1	0.7	0.54	1.3	2.72	3.79	0.72	0.69	0.88	0.78	2.72	3.3	0.82	2.67	0.1	26.7	34	51	0.67	62.67	143	0.44	102.33	281	0.36	13.03	16.75	0.78	29.33	288.05	0.1	73.8	71.96	1.03	1219.36	1162.84	1.05	66.67	64.41	1.04	0.00084044	0.000769373	1.09
53A	53	A	SA-0002	R	Moderate	Sensitive	3.1	1.31	0.91	1.44	1.31	3.09	0.42	0.49	0.72	0.68	3.03	1.25	2.42	3.7	0.5	7.4	72	76	0.95	758	348	2.18	3085	2159	1.43	10.3	15.38	0.67	26.47	352.37	0.08	95.27	69	1.38	379.3	673.19	0.56	87.02	69.18	1.26	0.000370782	0.000809541	0.46
53B	53	B	SA-0002	R	Moderate	Sensitive	3.1	0.73	0.91	0.8	1.26	3.09	0.41	0.48	0.72	0.67	1.65	1.25	1.32	3	0.5	6	43	76	0.57	364	348	1.05	2841	2159	1.32	4.36	15.38	0.28	31.39	352.37	0.09	94.8	69	1.37	263.66	673.19	0.39	87.68	69.18	1.27	0.000278087	0.000809541	0.34
53C	53	C	SA-0002	R	Moderate	Sensitive	3.1	0.32	0.91	0.35	1.49	3.09	0.48	0.35	0.72	0.49	0.76	1.25	0.61	2.5	0.5	5	40	76	0.53	197	348	0.57	1100	2159	0.51	6.68	15.38	0.44	33.83	352.37	0.1	98	69	1.42	291.57	673.19	0.43	86.37	69.18	1.25	0.000444939	0.000809541	0.55
53D	53	D	SA-0002	R	Moderate	Sensitive	3.1	0.79	0.91	0.86	1.35	3.09	0.44	0.44	0.72	0.61	1.81	1.25	1.45	3.07	0.5	6.14	51.67	76	0.68	439.67	348	1.26	2342	2159	1.09	10.76	15.38	0.7	44.59	352.37	0.13	93.3	69	1.35	311.51	673.19	0.46	87.02	69.18	1.26	0.000364603	0.000809541	0.45
54A	54	A	SA-0002	L1	Moderate	Sensitive	3.1	0.63	0.8	0.79	2.61	2.89	0.9	0.68	0.84	0.81	3.54	4.75	0.75	3.7	0.3	12.33	31	40	0.78	105	242	0.43	185	392	0.47	3.03	14.6	0.21	31.57	241.15	0.13	97.9	77.15	1.27	1139.72	1162.84	0.98	75.35	64.41	1.17	0.0017056	0.000741565	2.3
54B	54	B	SA-0002	L1	Moderate	Sensitive	3.1	0.49	0.8	0.61	2.42	2.89	0.84	0.61	0.84	0.73	2.77	4.75	0.58	4	0.3	13.33	36	40	0.9	96	242	0.4	164	392	0.42	5.97	14.6	0.41	19.4	241.15	0.08	96.25	77.15	1.25	978.09	1162.84	0.84	70.67	64.41	1.1	0.00174268	0.000741565	2.35
54C	54	C	SA-0002	L1	Moderate	Sensitive	3.1	0.51	0.8	0.64	2.62	2.89	0.91	0.63	0.84	0.75	3.33	4.75	0.7	4	0.3	13.33	25	40	0.63	92	242	0.38	134	392	0.34	1.7	14.6	0.12	28.7	241.15	0.12	99.44	77.15	1.29	1112.42	1162.84	0.96	70.23	64.41	1.09	0.00174268	0.000741565	2.35
54D	54	D	SA-0002	L1	Moderate	Sensitive	3.1	0.54	0.8	0.68	2.55	2.89	0.88	0.64	0.84	0.76	3.21	4.75	0.68	3.9	0.3	13	30.67	40	0.77	97.67	242	0.4	161	392	0.41	6.1	14.6	0.42	56.94	241.15	0.24	89.41	77.15	1.16	1076.74	1162.84	0.93	72.08	64.41	1.12	0.00173032	0.000741565	2.33
55A	55	A	SA-0002	L2	Moderate	Sensitive	3.1	0.59	0.85	0.69	2.84	2.62	1.08	0.7	0.92	0.76	3.1	4.4	0.71	5	0.2	25	24	43	0.56	76	210	0.36	116	358	0.32	14.9	19.73	0.76	31.32	339.15	0.09	99.18	69.07	1.44	1188.09	1162.84	1.02	68.38	64.41	1.06	0.00144605	0.000648869	2.23
55B	55	B	SA-0002	L2	Moderate	Sensitive	3.1	0.4	0.85	0.47	2.67	2.62	1.02	0.63	0.92	0.69	2.87	4.4	0.65	3.9	0.2	19.5	41	43	0.95	89	210	0.42	139	358	0.39	2.1	19.73	0.11	30.4	339.15	0.09	96.37	69.07	1.4	906.19	1162.84	0.78	67.94	64.41	1.06	0.00129774	0.000648869	2
55C	55	C	SA-0002	L2	Moderate	Sensitive	3.1	0.51	0.85	0.6	3.2	2.62	1.22	0.78	0.92	0.85	3.63	4.4	0.83	3.7	0.2	18.5	20	43	0.47	80	210	0.38	102	358	0.29	4.05	19.73	0.21	37	339.15	0.11	100	69.07	1.16	1251.37	1162.84	1.08	67.61	64.41	1.05	0.00142751	0.000648869	2.2
55D	55	D	SA-0002	L2	Moderate	Sensitive	3.1	0.5	0.85	0.59	2.9	2.62	1.11	0.7	0.92	0.76	3.2	4.4	0.73	4.2	0.2	21	28.33	43	0.66	81.67	210	0.39	119	358	0.33	12.68	19.73	0.64	43.39	339.15	0.13	100	69.07	1.16	1115.22	1162.84	0.96	67.98	64.41	1.06	0.00139043	0.000648869	2.14
56A	56	A	SA-0002	L3	Moderate	Sensitive	3.1	0.65	0.54	1.2	2.93	3.79	0.77	0.73	0.88	0.83	2.69	3.3	0.82	3	0.1	30	36	51	0.71	54	143	0.38	109	281	0.39	12.95	11.8	1.1	16.53	476.8	0.04	88.73	60.77	1.46	1273.86	1162.84	1.1	58.23	64.41	0.9	0.00164998	0.000769373	2.15
56B	56	B	SA-0002	L3	Moderate	Sensitive	3.1	0.46	0.54	0.85	2.79	3.79	0.74	0.52	0.88	0.59	1.96	3.3	0.59	3.2	0.1	32	37	51	0.73	58	143	0.41	88	281	0.31	5	11.8	0.42	44.36	476.8	0.09	91.77	60.77	1.51	1158.62	1162.84	1	53.98	64.41	0.84	0.00168706	0.000769373	2.19
56C	56	C	SA-0002	L3	Moderate	Sensitive	3.1	0.62	0.54	1.15	3.91	3.79	1.03	0.65	0.88	0.74	2.7	3.3	0.82	3.3	0.1	33	28	51	0.55	41	143	0.29	90	281	0.32	14.3	11.8	1.21	35.78	476.8	0.08	94.56	60.77	1.56	1121.39	1162.84	0.96	53.33	64.41	0.83	0.00166852	0.000769373	2.17
56D	56	D	SA-0002	L3	Moderate	Sensitive	3.1	0.58	0.54	1.07	3.21	3.79	0.85	0.63	0.88	0.72	2.45	3.3	0.74	3.17	0.1	31.7	33.67	51	0.66	51	143	0.36	95.67	281	0.34	13.49	11.8	1.14	33.42	476.8	0.07	90.49	60.77	1.49	1184.62	1162.84	1.02	55.18	64.41	0.86	0.00166852	0.000769373	2.17
57A	57	A	SA-0002	R	Severe	Sensitive	3.1	2.6	0.91	2.86	0.68	3.09	0.22	0.45	0.72	0.63	6.17	1.25	4.94	3.5	0.5	7	58	76	0.76	420	348	1.21	2550	2159	1.18	17.35	21.61	0.8	31.8	496.27	0.06	94.52	69	1.37	532.57	673.19	0.79	6.65	69.18	0.1	0.000111235	0.000809541	0.14
57B	57	B	SA-0002	R	Severe	Sensitive	3.1	3.3	0.91	3.63	0.53	3.09	0.17	0.54	0.72	0.75	8.11	1.25	6.49	3.3	0.5	6.6	64	76	0.84	479	348	1.38	2779	2159	1.29	15.73	21.61	0.73	25.53	496.27	0.05	95.47	69	1.38	473.34	673.19	0.7	10.58	69.18	0.15	3.71e-05	0.000809541	0.05
57C	57	C	SA-0002	R	Severe	Sensitive	3.1	0.46	0.91	0.51	1.1	3.09	0.36	0.31	0.72	0.43	1.04	1.25	0.83	4.9	0.5	9.8	27	76	0.36	192	348	0.55	1403	2159	0.65	19.41	21.61	0.9	30.27	496.27	0.06	94.33	69	1.37	425.25	673.19	0.63	9.71	69.18	0.14	0.000129774	0.000809541	0.16
57D	57	D	SA-0002	R	Severe	Sensitive	3.1	2.12	0.91	2.33	0.77	3.09	0.25	0.43	0.72	0.6	5.11	1.25	4.09	3.9	0.5	7.8	49.67	76	0.65	363.67	348	1.05	2244	2159	1.04	18.33	21.61	0.85	57.87	496.27	0.12	95.87	69	1.39	477.05	673.19	0.71	8.98	69.18	0.13	9.27e-05	0.000809541	0.12
58A	58	A	SA-0002	L1	Severe	Sensitive	3.1	0.33	0.8	0.41	2.19	2.89	0.76	0.73	0.84	0.87	2.96	4.75	0.62	3.4	0.3	11.33	15	40	0.38	88	242	0.36	106	392	0.27	11.49	23.27	0.49	44.4	312	0.14	96.25	77.15	1.25	944.15	1162.84	0.81	68.81	64.41	1.07	0.00307749	0.000741565	4.15
58B	58	B	SA-0002	L1	Severe	Sensitive	3.1	0.79	0.8	0.99	2.41	2.89	0.83	0.88	0.84	1.05	3.55	4.75	0.75	3.7	0.3	12.33	50	40	1.25	123	242	0.51	273	392	0.7	15.28	23.27	0.66	19.4	312	0.06	99.21	77.15	1.29	838.2	1162.84	0.72	63.03	64.41	0.98	0.00291064	0.000741565	3.93
58C	58	C	SA-0002	L1	Severe	Sensitive	3.1	0.48	0.8	0.6	3.08	2.89	1.07	0.82	0.84	0.98	3.92	4.75	0.83	4.1	0.3	13.67	29	40	0.73	133	242	0.55	170	392	0.43	17.72	23.27	0.76	18.03	312	0.06	97.51	77.15	1.26	848.87	1162.84	0.73	63.9	64.41	0.99	0.00291064	0.000741565	3.93
58D	58	D	SA-0002	L1	Severe	Sensitive	3.1	0.53	0.8	0.67	2.56	2.89	0.89	0.81	0.84	0.96	3.48	4.75	0.73	3.73	0.3	12.43	31.33	40	0.78	114.67	242	0.47	183	392	0.47	17.34	23.27	0.75	79.6	312	0.26	96.43	77.15	1.25	877.07	1162.84	0.75	65.25	64.41	1.01	0.00296626	0.000741565	4
59A	59	A	SA-0002	L2	Severe	Sensitive	3.1	0.45	0.85	0.53	3.19	2.62	1.22	0.82	0.92	0.89	4.13	4.4	0.94	2.9	0.2	14.5	26	43	0.6	77	210	0.37	115	358	0.32	21.9	28.25	0.78	26.6	585.3	0.05	88.86	69.07	1.29	950.76	1162.84	0.82	51.36	64.41	0.8	0.00274379	0.000648869	4.23
59B	59	B	SA-0002	L2	Severe	Sensitive	3.1	0.69	0.85	0.81	2.43	2.62	0.93	0.65	0.92	0.71	2.98	4.4	0.68	3.2	0.2	16	32	43	0.74	75	210	0.36	130	358	0.36	17	28.25	0.6	30.4	585.3	0.05	96.7	69.07	1.4	900.14	1162.84	0.77	38.82	64.41	0.6	0.00272525	0.000648869	4.2
59C	59	C	SA-0002	L2	Severe	Sensitive	3.1	0.41	0.85	0.48	2.73	2.62	1.04	0.74	0.92	0.8	3.31	4.4	0.75	3.3	0.2	16.5	17	43	0.4	61	210	0.29	80	358	0.22	22.95	28.25	0.81	37	585.3	0.06	93.72	69.07	1.36	912.32	1162.84	0.79	48.2	64.41	0.75	0.00276233	0.000648869	4.26
59D	59	D	SA-0002	L2	Severe	Sensitive	3.1	0.52	0.85	0.61	2.78	2.62	1.06	0.74	0.92	0.8	3.47	4.4	0.79	3.13	0.2	15.65	25	43	0.58	71	210	0.34	108.33	358	0.3	20.62	28.25	0.73	56.13	585.3	0.1	96.37	69.07	1.4	921.07	1162.84	0.79	46.13	64.41	0.72	0.00274379	0.000648869	4.23
60A	60	A	SA-0002	L3	Severe	Sensitive	3.1	0.8	0.54	1.48	2.87	3.79	0.76	0.6	0.88	0.68	2.09	3.3	0.63	3.4	0.1	34	37	51	0.73	58	143	0.41	116	281	0.41	18.65	13.3	1.4	24.4	591.5	0.04	98.45	60.77	1.62	832.96	1162.84	0.72	69.25	64.41	1.08	0.00237301	0.000769373	3.08
60B	60	B	SA-0002	L3	Severe	Sensitive	3.1	0.46	0.54	0.85	2.63	3.79	0.69	0.47	0.88	0.53	1.82	3.3	0.55	2.4	0.1	24	22	51	0.43	35	143	0.24	72	281	0.26	14.9	13.3	1.12	26.8	591.5	0.05	90.49	60.77	1.49	788.39	1162.84	0.68	63.9	64.41	0.99	0.00215054	0.000769373	2.8
60C	60	C	SA-0002	L3	Severe	Sensitive	3.1	0.5	0.54	0.93	2.32	3.79	0.61	0.46	0.88	0.52	1.75	3.3	0.53	3.4	0.1	34	22	51	0.43	38	143	0.27	82	281	0.29	17.55	13.3	1.32	35.78	591.5	0.06	91.77	60.77	1.51	765.49	1162.84	0.66	62.92	64.41	0.98	0.00215054	0.000769373	2.8
60D	60	D	SA-0002	L3	Severe	Sensitive	3.1	0.59	0.54	1.09	2.61	3.79	0.69	0.51	0.88	0.58	1.89	3.3	0.57	3.07	0.1	30.7	27	51	0.53	43.67	143	0.31	90	281	0.32	17.03	13.3	1.28	37.89	591.5	0.06	94.81	60.77	1.56	795.61	1162.84	0.68	65.36	64.41	1.02	0.00222469	0.000769373	2.89
65A	65	A	SA-0033	R	Mild	Very Sensitive/Inferior	1.65	1.1	1.4	0.79	2.11	4.23	0.5	0.52	0.91	0.57	1.84	4.82	0.38	4.6	0.27	17.04	72	98	0.73	219	489	0.45	609	552	1.1	8.42	10.71	0.79	29.4	146.23	0.2	83.53	74.13	1.13	807.64	643.1	1.26	87.13	87.02	1	0.000389321	0.000327524	1.19
65B	65	B	SA-0033	R	Mild	Very Sensitive/Inferior	1.65	0.84	1.4	0.6	2.12	4.23	0.5	0.51	0.91	0.56	1.6	4.82	0.33	4.29	0.27	15.89	56	98	0.57	198	489	0.4	688	552	1.25	8.98	10.71	0.84	31.53	146.23	0.22	83.53	74.13	1.13	647.18	643.1	1.01	87.79	87.02	1.01	0.000241009	0.000327524	0.74
65C	65	C	SA-0033	R	Mild	Very Sensitive/Inferior	1.65	1	1.4	0.71	1.87	4.23	0.44	0.55	0.91	0.6	1.99	4.82	0.41	4.63	0.27	17.15	66	98	0.67	231	489	0.47	728	552	1.32	10.12	10.71	0.95	47.27	146.23	0.32	72.57	74.13	0.98	613	643.1	0.95	87.13	87.02	1	0	0.000327524	0
65D	65	D	SA-0033	R	Mild	Very Sensitive/Inferior	1.65	0.98	1.4	0.7	2.03	4.23	0.48	0.53	0.91	0.58	1.81	4.82	0.38	4.51	0.27	16.7	64.67	98	0.66	216	489	0.44	675	552	1.22	9.09	10.71	0.85	36.79	146.23	0.25	80.95	74.13	1.09	689.27	643.1	1.07	87.35	87.02	1	0.00021011	0.000327524	0.64
66A	66	A	SA-0033	L1	Mild	Very Sensitive/Inferior	1.65	0.86	0.89	0.97	3.15	3.4	0.93	0.47	0.58	0.81	1.87	2.33	0.8	0.82	0.28	2.93	37	32	1.16	79	103	0.77	105	95	1.11	3.75	5.12	0.73	28.8	127	0.23	97.91	87.42	1.12	1262.52	1301.16	0.97	59.22	77.32	0.77	0.00107527	0.000741565	1.45
66B	66	B	SA-0033	L1	Mild	Very Sensitive/Inferior	1.65	0.62	0.89	0.7	3.39	3.4	1	0.41	0.58	0.71	1.71	2.33	0.73	0.77	0.28	2.75	31	32	0.97	79	103	0.77	91	95	0.96	3.3	5.12	0.65	32.3	127	0.25	97.91	87.42	1.12	1178.11	1301.16	0.91	55.83	77.32	0.72	0.00105673	0.000741565	1.43
66C	66	C	SA-0033	L1	Mild	Very Sensitive/Inferior	1.65	0.66	0.89	0.74	3.36	3.4	0.99	0.5	0.58	0.86	2.06	2.33	0.88	0.71	0.28	2.54	38	32	1.19	111	103	1.08	133	95	1.4	4.3	5.12	0.84	24.02	127	0.19	98.89	87.42	1.13	1168.29	1301.16	0.9	56.49	77.32	0.73	0.00101965	0.000741565	1.38
66D	66	D	SA-0033	L1	Mild	Very Sensitive/Inferior	1.65	0.71	0.89	0.8	3.3	3.4	0.97	0.46	0.58	0.79	1.88	2.33	0.81	0.77	0.28	2.75	35.33	32	1.1	89.67	103	0.87	109.67	95	1.15	3.53	5.12	0.69	30.55	127	0.24	97.91	87.42	1.12	1202.98	1301.16	0.93	57.18	77.32	0.74	0.00105055	0.000741565	1.42
67A	67	A	SA-0033	L2	Mild	Very Sensitive/Inferior	1.65	0.68	0.85	0.8	3.41	3.32	1.03	0.53	0.67	0.79	2.25	2.68	0.84	0.63	0.18	3.5	30	28	1.07	81	117	0.69	85	77	1.1	10.4	13.57	0.77	32.8	131.7	0.25	42.51	64	0.66	1333.52	1227.45	1.09	64.12	62.16	1.03	0.00114942	0.000648869	1.77
67B	67	B	SA-0033	L2	Mild	Very Sensitive/Inferior	1.65	0.62	0.85	0.73	3.38	3.32	1.02	0.53	0.67	0.79	2.42	2.68	0.9	0.75	0.18	4.17	31	28	1.11	119	117	1.02	110	77	1.43	10.8	13.57	0.8	30.7	131.7	0.23	42.51	64	0.66	1198.22	1227.45	0.98	64.23	62.16	1.03	0.00103819	0.000648869	1.6
67C	67	C	SA-0033	L2	Mild	Very Sensitive/Inferior	1.65	0.6	0.85	0.71	3.41	3.32	1.03	0.61	0.67	0.91	2.75	2.68	1.03	0.7	0.18	3.89	34	28	1.21	122	117	1.04	129	77	1.68	15.1	13.57	1.11	64.1	131.7	0.49	71.68	64	1.12	1547.87	1227.45	1.26	64.12	62.16	1.03	0.00100111	0.000648869	1.54
67D	67	D	SA-0033	L2	Mild	Very Sensitive/Inferior	1.65	0.63	0.85	0.75	3.4	3.32	1.02	0.56	0.67	0.84	2.47	2.68	0.92	0.69	0.18	3.83	31.67	28	1.13	107.33	117	0.92	108	77	1.4	12.1	13.57	0.89	42.53	131.7	0.32	54.35	64	0.85	1359.87	1227.45	1.11	64.16	62.16	1.03	0.00106291	0.000648869	1.64
68A	68	A	SA-0033	L3	Mild	Very Sensitive/Inferior	1.65	0.75	0.9	0.83	3.17	3.28	0.97	0.54	0.61	0.89	2.39	2.76	0.87	0.52	0.11	4.73	27	28	0.96	75	100	0.75	43	50	0.86	11.1	13.43	0.83	26.6	180	0.15	110.17	70.97	1.55	1240.39	1310.68	0.95	56.71	73.94	0.77	0.00105673	0.000769373	1.37
68B	68	B	SA-0033	L3	Mild	Very Sensitive/Inferior	1.65	0.68	0.9	0.76	3.15	3.28	0.96	0.56	0.61	0.92	2.39	2.76	0.87	0.5	0.11	4.55	26	28	0.93	81	100	0.81	67	50	1.34	12.85	13.43	0.96	31.6	180	0.18	110.17	70.97	1.55	1130.49	1310.68	0.86	51.58	73.94	0.7	0.00103819	0.000769373	1.35
68C	68	C	SA-0033	L3	Mild	Very Sensitive/Inferior	1.65	0.69	0.9	0.77	3.28	3.28	1	0.6	0.61	0.98	2.66	2.76	0.96	0.52	0.11	4.73	28	28	1	99	100	0.99	65	50	1.3	10.95	13.43	0.82	53.7	180	0.3	47.14	70.97	0.66	1149.1	1310.68	0.88	51.58	73.94	0.7	0.000889878	0.000769373	1.16
68D	68	D	SA-0033	L3	Mild	Very Sensitive/Inferior	1.65	0.71	0.9	0.79	3.2	3.28	0.98	0.57	0.61	0.93	2.48	2.76	0.9	0.51	0.11	4.64	27	28	0.96	85	100	0.85	58.33	50	1.17	11.63	13.43	0.87	37.3	180	0.21	90.59	70.97	1.28	1173.33	1310.68	0.9	53.29	73.94	0.72	0.000994933	0.000769373	1.29
69A	69	A	SA-0033	R	Moderate	Very Sensitive/Inferior	1.65	0.7	1.4	0.5	1.4	4.23	0.33	0.5	0.91	0.55	2.42	4.82	0.5	7.9	0.27	29.26	69	98	0.7	125	489	0.26	1026	552	1.86	12.67	12.26	1.03	44.31	267.53	0.17	67.82	29.87	2.27	843.5	643.1	1.31	87.13	87.02	1	0.000370782	0.000327524	1.13
69B	69	B	SA-0033	R	Moderate	Very Sensitive/Inferior	1.65	0.89	1.4	0.64	1.71	4.23	0.4	0.42	0.91	0.46	1.73	4.82	0.36	7.93	0.27	29.37	45	98	0.46	87	489	0.18	719	552	1.3	9.32	12.26	0.76	41.33	267.53	0.15	83.5	29.87	2.8	519.22	643.1	0.81	87.13	87.02	1	0.000333704	0.000327524	1.02
69C	69	C	SA-0033	R	Moderate	Very Sensitive/Inferior	1.65	1.4	1.4	1	1.2	4.23	0.28	0.45	0.91	0.5	2.68	4.82	0.56	8.78	0.27	32.52	74	98	0.76	131	489	0.27	1091	552	1.98	12.03	12.26	0.98	22.46	267.53	0.08	72.57	29.87	2.43	432.88	643.1	0.67	87.13	87.02	1	0.000129774	0.000327524	0.4
69D	69	D	SA-0033	R	Moderate	Very Sensitive/Inferior	1.65	1.02	1.4	0.73	1.38	4.23	0.33	0.46	0.91	0.51	2.22	4.82	0.46	8.41	0.27	31.15	61.25	98	0.63	113.25	489	0.23	972	552	1.76	12.58	12.26	1.03	24.14	267.53	0.09	67.61	29.87	2.26	598.54	643.1	0.93	87.13	87.02	1	0.000278087	0.000327524	0.85
70A	70	A	SA-0033	L1	Moderate	Very Sensitive/Inferior	1.65	1.7	0.89	1.91	2.68	3.4	0.79	0.77	0.58	1.33	4.19	2.33	1.8	4.07	0.28	14.54	19	32	0.59	75	103	0.73	54	95	0.57	6.9	9.78	0.71	25.6	337.6	0.08	50.61	29.9	1.69	1240.39	1301.16	0.95	72.52	77.32	0.94	0.000685947	0.000741565	0.93
70B	70	B	SA-0033	L1	Moderate	Very Sensitive/Inferior	1.65	0.77	0.89	0.87	3.15	3.4	0.93	0.63	0.58	1.09	2.19	2.33	0.94	1.39	0.28	4.96	40	32	1.25	61	103	0.59	121	95	1.27	8.6	9.78	0.88	26.8	337.6	0.08	79.49	29.9	2.66	1273.86	1301.16	0.98	67.29	77.32	0.87	0.000778643	0.000741565	1.05
70C	70	C	SA-0033	L1	Moderate	Very Sensitive/Inferior	1.65	0.76	0.89	0.85	3.34	3.4	0.98	0.58	0.58	1	2.27	2.33	0.97	1.41	0.28	5.04	35	32	1.09	68	103	0.66	153	95	1.61	10.25	9.78	1.05	20.4	337.6	0.06	57.21	29.9	1.91	1229.59	1301.16	0.95	67.5	77.32	0.87	0.000723026	0.000741565	0.98
70D	70	D	SA-0033	L1	Moderate	Very Sensitive/Inferior	1.65	1.08	0.89	1.21	3.06	3.4	0.9	0.66	0.58	1.14	2.88	2.33	1.24	2.29	0.28	8.18	31.33	32	0.98	68	103	0.66	109.33	95	1.15	8.58	9.78	0.88	24.27	337.6	0.07	62.44	29.9	2.09	1247.95	1301.16	0.96	69.1	77.32	0.89	0.000729205	0.000741565	0.98
71A	71	A	SA-0033	L2	Moderate	Very Sensitive/Inferior	1.65	1.2	0.85	1.41	3.27	3.32	0.99	0.71	0.67	1.06	3.31	2.68	1.24	3.37	0.18	18.72	26	28	0.93	68	117	0.58	91	77	1.18	11.65	13.57	0.86	34.62	285	0.12	65.03	30.31	2.15	1218.97	1227.45	0.99	65.32	62.16	1.05	0.00177976	0.000648869	2.74
71B	71	B	SA-0033	L2	Moderate	Very Sensitive/Inferior	1.65	0.78	0.85	0.92	2.73	3.32	0.82	0.64	0.67	0.96	2.54	2.68	0.95	1.52	0.18	8.44	31	28	1.11	62	117	0.53	94	77	1.22	9.45	13.57	0.7	65.79	285	0.23	81.44	30.31	2.69	1139.72	1227.45	0.93	64.34	62.16	1.04	0.00177976	0.000648869	2.74
71C	71	C	SA-0033	L2	Moderate	Very Sensitive/Inferior	1.65	0.7	0.85	0.82	3.19	3.32	0.96	0.67	0.67	1	2.53	2.68	0.94	1.55	0.18	8.61	30	28	1.07	66	117	0.56	102	77	1.33	13.99	13.57	1.03	17.89	285	0.06	68.57	30.31	2.26	1358.84	1227.45	1.11	63.14	62.16	1.02	0.00168706	0.000648869	2.6
71D	71	D	SA-0033	L2	Moderate	Very Sensitive/Inferior	1.65	0.83	0.85	0.97	3.09	3.32	0.93	0.64	0.67	0.96	2.56	2.68	0.96	1.89	0.18	10.5	29.4	28	1.05	61.2	117	0.52	94.8	77	1.23	13.18	13.57	0.97	29.92	285	0.11	62.05	30.31	2.05	1239.18	1227.45	1.01	64.27	62.16	1.03	0.00174886	0.000648869	2.7
72A	72	A	SA-0033	L3	Moderate	Very Sensitive/Inferior	1.65	1	0.9	1.11	3.06	3.28	0.93	0.62	0.61	1.02	2.83	2.76	1.03	2.04	0.11	18.55	25	28	0.89	51	100	0.51	52	50	1.04	19.45	13.43	1.45	72.7	180	0.4	87.83	29.4	2.99	1346.07	1310.68	1.03	61.07	73.94	0.83	0.0011865	0.000769373	1.54
72B	72	B	SA-0033	L3	Moderate	Very Sensitive/Inferior	1.65	0.7	0.9	0.78	2.98	3.28	0.91	0.62	0.61	1.02	2.37	2.76	0.86	1.3	0.11	11.82	28	28	1	40	100	0.4	58	50	1.16	9.9	13.43	0.74	31.4	180	0.17	89.58	29.4	3.05	1309.05	1310.68	1	57.03	73.94	0.77	0.00116796	0.000769373	1.52
72C	72	C	SA-0033	L3	Moderate	Very Sensitive/Inferior	1.65	0.68	0.9	0.76	2.69	3.28	0.82	0.63	0.61	1.03	2.48	2.76	0.9	0.99	0.11	9	22	28	0.79	47	100	0.47	49	50	0.98	11.85	13.43	0.88	29.1	180	0.16	91.92	29.4	3.13	1229.59	1310.68	0.94	54.64	73.94	0.74	0.00109381	0.000769373	1.42
72D	72	D	SA-0033	L3	Moderate	Very Sensitive/Inferior	1.65	0.8	0.9	0.89	2.96	3.28	0.9	0.61	0.61	1	2.56	2.76	0.93	1.32	0.11	12	26	28	0.93	45	100	0.45	54.25	50	1.09	15.98	13.43	1.19	18.23	180	0.1	78.34	29.4	2.66	1294.9	1310.68	0.99	57.58	73.94	0.78	0.00114942	0.000769373	1.49
73A	73	A	SA-0033	R	Severe	Very Sensitive/Inferior	1.65	0.3	1.4	0.21	1.08	4.23	0.26	0.37	0.91	0.41	0.36	4.82	0.08	13.5	0.27	50	33	98	0.34	63	489	0.13	1042	552	1.89	7.18	12.56	0.57	33.3	416.43	0.08	82.52	29.87	2.76	301.59	643.1	0.47	72.74	87.02	0.84	0	0.000327524	0
73B	73	B	SA-0033	R	Severe	Very Sensitive/Inferior	1.65	1.8	1.4	1.29	0.51	4.23	0.12	0.37	0.91	0.41	4.8	4.82	1	10	0.27	37.04	60	98	0.61	153	489	0.31	1042	552	1.89	10.27	12.56	0.82	38.57	416.43	0.09	61.25	29.87	2.05	365.22	643.1	0.57	61.18	87.02	0.7	5.56e-05	0.000327524	0.17
73C	73	C	SA-0033	R	Severe	Very Sensitive/Inferior	1.65	0.32	1.4	0.23	1.04	4.23	0.25	0.27	0.91	0.3	0.3	4.82	0.06	14	0.27	51.85	28	98	0.29	35	489	0.07	660	552	1.2	11.52	12.56	0.92	39.43	416.43	0.1	64.44	29.86	2.16	308.08	643.1	0.48	61.94	87.02	0.71	0	0.000327524	0
73D	73	D	SA-0033	R	Severe	Very Sensitive/Inferior	1.65	1.34	1.4	0.96	0.74	4.23	0.18	0.34	0.91	0.37	2.88	4.82	0.6	13.3	0.27	49.26	49.4	98	0.5	107.6	489	0.22	964.4	552	1.75	10.16	12.56	0.81	36.83	416.43	0.09	68.22	29.87	2.28	324.96	643.1	0.51	65.29	87.02	0.75	1.85e-05	0.000327524	0.06
74A	74	A	SA-0033	L1	Severe	Very Sensitive/Inferior	1.65	1.2	0.89	1.35	3.13	3.4	0.92	0.69	0.58	1.19	4.42	2.33	1.9	4.14	0.28	14.79	21	32	0.66	59	103	0.57	113	95	1.19	5.6	11.69	0.48	36.9	337.6	0.11	88.01	29.9	2.94	761.06	1301.16	0.59	69.14	77.32	0.89	0.00192807	0.000741565	2.6
74B	74	B	SA-0033	L1	Severe	Very Sensitive/Inferior	1.65	0.75	0.89	0.84	2.7	3.4	0.79	0.52	0.58	0.9	2.25	2.33	0.97	1.35	0.28	4.82	24	32	0.75	58	103	0.56	110	95	1.16	2.35	11.69	0.2	46.2	337.6	0.14	77.22	29.9	2.58	743.79	1301.16	0.57	66.96	77.32	0.87	0.00192807	0.000741565	2.6
74C	74	C	SA-0033	L1	Severe	Very Sensitive/Inferior	1.65	0.72	0.89	0.81	2.58	3.4	0.76	0.46	0.58	0.79	1.77	2.33	0.76	1	0.28	3.57	27	32	0.84	46	103	0.45	94	95	0.99	1.8	11.69	0.15	40.9	337.6	0.12	77.81	29.85	2.61	739.59	1301.16	0.57	58.89	77.32	0.76	0.00194661	0.000741565	2.63
74D	74	D	SA-0033	L1	Severe	Very Sensitive/Inferior	1.65	0.88	0.89	0.99	2.67	3.4	0.79	0.52	0.58	0.9	2.51	2.33	1.08	1.91	0.28	6.82	24.5	32	0.77	52.75	103	0.51	104	95	1.1	3.73	11.69	0.32	40.65	337.6	0.12	82.61	29.9	2.76	748.15	1301.16	0.58	65	77.32	0.84	0.00193425	0.000741565	2.61
75A	75	A	SA-0033	L2	Severe	Very Sensitive/Inferior	1.65	1.1	0.85	1.29	2.31	3.32	0.7	0.46	0.67	0.69	2.45	2.68	0.91	1.03	0.18	5.72	18	28	0.64	43	117	0.37	73	77	0.95	4.35	13.57	0.32	27.1	387.2	0.07	64.82	30.31	2.14	761.06	1227.45	0.62	57.36	62.16	0.92	0.00259548	0.000648869	4
75B	75	B	SA-0033	L2	Severe	Very Sensitive/Inferior	1.65	0.67	0.85	0.79	1.9	3.32	0.57	0.45	0.67	0.67	1.69	2.68	0.63	0.83	0.18	4.61	24	28	0.86	44	117	0.38	66	77	0.86	11.45	13.57	0.84	22.4	387.2	0.06	61.5	30.31	2.03	743.79	1227.45	0.61	56.38	62.16	0.91	0.00278087	0.000648869	4.29
75C	75	C	SA-0033	L2	Severe	Very Sensitive/Inferior	1.65	0.65	0.85	0.76	1.96	3.32	0.59	0.49	0.67	0.73	1.87	2.68	0.7	0.78	0.18	4.33	29	28	1.04	57	117	0.49	95	77	1.23	15.25	13.57	1.12	38.3	387.2	0.1	53.83	30.31	1.78	739.59	1227.45	0.6	54.64	62.16	0.88	0.00270671	0.000648869	4.17
75D	75	D	SA-0033	L2	Severe	Very Sensitive/Inferior	1.65	0.79	0.85	0.93	2.12	3.32	0.64	0.48	0.67	0.72	2.05	2.68	0.77	0.92	0.18	5.11	23.25	28	0.83	51.25	117	0.44	84.75	77	1.1	11.3	13.57	0.83	33.33	387.2	0.09	60.41	30.31	1.99	748.15	1227.45	0.61	56.13	62.16	0.9	0.00269435	0.000648869	4.15
76A	76	A	SA-0033	L3	Severe	Very Sensitive/Inferior	1.65	0.84	0.9	0.93	2.53	3.28	0.77	0.39	0.61	0.64	1.51	2.76	0.55	1.18	0.11	10.73	29	28	1.04	23	100	0.23	55	50	1.1	11.6	12.43	0.93	35.9	524.5	0.07	94.74	29.4	3.22	992.3	1310.68	0.76	63.25	73.94	0.86	0.00215054	0.000769373	2.8
76B	76	B	SA-0033	L3	Severe	Very Sensitive/Inferior	1.65	0.6	0.9	0.67	1.92	3.28	0.59	0.44	0.61	0.72	1.82	2.76	0.66	0.63	0.11	5.73	21	28	0.75	44	100	0.44	57	50	1.14	17	12.43	1.37	47.1	524.5	0.09	45.04	29.4	1.53	1218.97	1310.68	0.93	61.51	73.94	0.83	0.00228031	0.000769373	2.96
76C	76	C	SA-0033	L3	Severe	Very Sensitive/Inferior	1.65	0.33	0.9	0.37	1.52	3.28	0.46	0.49	0.61	0.8	1.12	2.76	0.41	0.55	0.11	5	16	28	0.57	29	100	0.29	52	50	1.04	17.5	12.43	1.41	39.1	524.5	0.08	61.68	29.4	2.1	1139.72	1310.68	0.87	61.51	73.94	0.83	0.00231739	0.000769373	3.01
76D	76	D	SA-0033	L3	Severe	Very Sensitive/Inferior	1.65	0.59	0.9	0.66	2.16	3.28	0.66	0.45	0.61	0.74	1.7	2.76	0.62	0.92	0.11	8.36	22.25	28	0.79	38	100	0.38	65.5	50	1.31	15.46	12.43	1.24	36.53	524.5	0.07	61.63	29.4	2.1	1117	1310.68	0.85	62.09	73.94	0.84	0.00224941	0.000769373	2.92
81A	81	A	SA-0165	R	Mild	Tolerant	5.63	0.98	0.54	1.81	1.17	2.38	0.49	0.48	0.5	0.96	2.07	0.61	3.39	2.7	0.4	6.75	46	49	0.94	528	176	3	1507	1159	1.3	11.9	15.08	0.79	162.23	256.53	0.63	29.35	69.32	0.42	1698.88	954.45	1.78	65.58	83.93	0.78	0.000111235	0.00105673	0.11
81B	81	B	SA-0165	R	Mild	Tolerant	5.63	0.9	0.54	1.67	1.09	2.38	0.46	0.38	0.5	0.76	1.74	0.61	2.85	2.3	0.4	5.75	44	49	0.9	582	176	3.31	1627	1159	1.4	16.37	15.08	1.09	115.1	256.53	0.45	31.07	69.32	0.45	1593.02	954.45	1.67	63.61	83.93	0.76	3.71e-05	0.00105673	0.04
81C	81	C	SA-0165	R	Mild	Tolerant	5.63	0.6	0.54	1.11	1.55	2.38	0.65	0.4	0.5	0.8	0.95	0.61	1.56	2.6	0.4	6.5	32	49	0.65	319	176	1.81	913	1159	0.79	13.47	15.08	0.89	105.66	256.53	0.41	28.57	69.32	0.41	1741.76	954.45	1.83	63.7	83.93	0.76	0.000222469	0.00105673	0.21
81D	81	D	SA-0165	R	Mild	Tolerant	5.63	0.83	0.54	1.53	1.27	2.38	0.53	0.42	0.5	0.84	1.59	0.61	2.61	2.53	0.4	6.33	40.67	49	0.83	476.33	176	2.71	1349	1159	1.16	15.25	15.08	1.01	57.29	256.53	0.22	26.92	69.32	0.39	1677.89	954.45	1.76	64.3	83.93	0.77	0.000123594	0.00105673	0.12
82A	82	A	SA-0165	L1	Mild	Tolerant	5.63	0.68	0.56	1.21	2.46	2.86	0.86	1.05	1.25	0.84	3.94	4.67	0.84	3.5	0.3	11.67	29	37	0.78	98	131	0.75	118	284	0.42	11.4	14.78	0.77	152.4	167.1	0.91	31.05	90.91	0.34	2165.07	2117.14	1.02	74.74	77.71	0.96	0.000741565	0.000469658	1.58
82B	82	B	SA-0165	L1	Mild	Tolerant	5.63	0.33	0.56	0.59	3.26	2.86	1.14	1.22	1.25	0.98	4.9	4.67	1.05	2.6	0.3	8.67	21	37	0.57	64	131	0.49	98	284	0.35	14.6	14.78	0.99	127	167.1	0.76	38.32	90.91	0.42	2347.52	2117.14	1.11	75.17	77.71	0.97	0.000704486	0.000469658	1.5
82C	82	C	SA-0165	L1	Mild	Tolerant	5.63	0.71	0.56	1.27	2.32	2.86	0.81	0.99	1.25	0.79	4.16	4.67	0.89	3.6	0.3	12	39	37	1.05	90	131	0.69	141	284	0.5	9.2	14.78	0.62	132	167.1	0.79	33.26	90.91	0.37	2347.52	2117.14	1.11	67.98	77.71	0.88	0.000723026	0.000469658	1.54
82D	82	D	SA-0165	L1	Mild	Tolerant	5.63	0.57	0.56	1.02	2.68	2.86	0.94	1.09	1.25	0.87	4.33	4.67	0.93	3.23	0.3	10.77	29.67	37	0.8	84	131	0.64	119	284	0.42	13.72	14.78	0.93	58.08	167.1	0.35	27.5	90.91	0.3	2286.7	2117.14	1.08	72.63	77.71	0.94	0.000723026	0.000469658	1.54
83A	83	A	SA-0165	L2	Mild	Tolerant	5.63	0.79	0.5	1.58	2.42	2.86	0.85	1.01	1.1	0.92	3.82	3.95	0.97	4.1	0.2	20.5	28	36	0.78	74	97	0.76	112	206	0.54	14.15	18.45	0.77	209	214.2	0.98	34.16	67.25	0.51	2230.53	2117.14	1.05	68.24	77.71	0.88	0.000982573	0.000469658	2.09
83B	83	B	SA-0165	L2	Mild	Tolerant	5.63	0.5	0.5	1	2.99	2.86	1.05	0.97	1.1	0.88	3.78	3.95	0.96	3.1	0.2	15.5	18	36	0.5	43	97	0.44	75	206	0.36	19.25	18.45	1.04	146.8	214.2	0.69	29.09	67.25	0.43	2102.86	2117.14	0.99	68.24	77.71	0.88	0.00083426	0.000469658	1.78
83C	83	C	SA-0165	L2	Mild	Tolerant	5.63	0.92	0.5	1.84	2.55	2.86	0.89	1.13	1.1	1.03	4.5	3.95	1.14	4.4	0.2	22	38	36	1.06	88	97	0.91	124	206	0.6	13.75	18.45	0.75	114.2	214.2	0.53	29.83	67.25	0.44	2230.53	2117.14	1.05	69.18	77.71	0.89	0.000964034	0.000469658	2.05
83D	83	D	SA-0165	L2	Mild	Tolerant	5.63	0.74	0.5	1.47	2.65	2.86	0.93	1.04	1.1	0.95	4.03	3.95	1.02	3.87	0.2	19.35	28	36	0.78	68.33	97	0.7	103.67	206	0.5	17.1	18.45	0.93	46.74	214.2	0.22	30.17	67.25	0.45	2187.97	2117.14	1.03	68.55	77.71	0.88	0.000926956	0.000469658	1.97
84A	84	A	SA-0165	L3	Mild	Tolerant	5.63	0.86	0.49	1.76	2.8	2.24	1.25	0.78	0.76	1.03	2.77	2.45	1.13	4.2	0.1	42	32	33	0.97	54	69	0.78	156	131	1.19	10.15	12	0.85	125.3	388.3	0.32	22.85	49.79	0.46	1817.51	2117.14	0.86	52.74	77.71	0.68	0.0016129	0.000469658	3.43
84B	84	B	SA-0165	L3	Mild	Tolerant	5.63	0.6	0.49	1.22	3.11	2.24	1.39	0.72	0.76	0.95	2.63	2.45	1.07	2.1	0.1	21	24	33	0.73	32	69	0.46	58	131	0.44	15.25	12	1.27	71.5	388.3	0.18	25.79	49.79	0.52	1833.35	2117.14	0.87	48.72	77.71	0.63	0.0016129	0.000469658	3.43
84C	84	C	SA-0165	L3	Mild	Tolerant	5.63	0.67	0.49	1.37	2.95	2.24	1.32	0.74	0.76	0.97	2.73	2.45	1.11	2.2	0.1	22	25	33	0.76	35	69	0.51	65	131	0.5	17.47	12	1.46	70.79	388.3	0.18	22.64	49.79	0.46	1817.51	2117.14	0.86	57.02	77.71	0.73	0.00159436	0.000469658	3.4
84D	84	D	SA-0165	L3	Mild	Tolerant	5.63	0.71	0.49	1.45	2.95	2.24	1.32	0.75	0.76	0.99	2.71	2.45	1.11	2.83	0.1	28.3	27	33	0.82	40.33	69	0.58	93	131	0.71	14.92	12	1.24	67.06	388.3	0.17	23.1	49.79	0.46	1822.79	2117.14	0.86	52.83	77.71	0.68	0.00160672	0.000469658	3.42
85A	85	A	SA-0165	R	Moderate	Tolerant	5.63	0.73	0.54	1.35	0.51	2.38	0.21	0.52	0.5	1.04	1.36	0.61	2.23	1.9	0.4	4.75	42	49	0.86	337	176	1.91	4322	1159	3.73	12.85	15.08	0.85	78.57	256.53	0.31	88.5	64.99	1.36	716.18	954.45	0.75	34.33	83.93	0.41	0.000111235	0.00105673	0.11
85B	85	B	SA-0165	R	Moderate	Tolerant	5.63	0.75	0.54	1.39	0.65	2.38	0.27	0.52	0.5	1.04	1.77	0.61	2.9	2.4	0.4	6	42	49	0.86	465	176	2.64	3675	1159	3.17	9.76	15.08	0.65	29.48	256.53	0.12	92.37	64.99	1.42	691.76	954.45	0.73	39.64	83.93	0.47	3.71e-05	0.00105673	0.04
85C	85	C	SA-0165	R	Moderate	Tolerant	5.63	0.44	0.54	0.81	0.98	2.38	0.41	0.32	0.5	0.64	0.94	0.61	1.54	2.8	0.4	7	36	49	0.73	288	176	1.64	1739	1159	1.5	11.95	15.08	0.79	58.03	256.53	0.23	90.92	64.99	1.4	626.47	954.45	0.66	38.78	83.93	0.46	0.000129774	0.00105673	0.12
85D	85	D	SA-0165	R	Moderate	Tolerant	5.63	0.64	0.54	1.19	0.71	2.38	0.3	0.45	0.5	0.9	1.36	0.61	2.23	2.37	0.4	5.93	40	49	0.82	363.33	176	2.06	3245.33	1159	2.8	11.77	15.08	0.78	32.64	256.53	0.13	91.48	64.99	1.41	678.14	954.45	0.71	37.59	83.93	0.45	9.27e-05	0.00105673	0.09
86A	86	A	SA-0165	L1	Moderate	Tolerant	5.63	0.37	0.56	0.66	2.71	2.86	0.95	0.81	1.25	0.65	3.32	4.67	0.71	3.8	0.3	12.67	23	37	0.62	49	131	0.37	97	284	0.34	10.4	14.78	0.7	97.7	167.1	0.59	85.27	85.7	1	2143.99	2117.14	1.01	81.25	77.71	1.05	0.00111235	0.000469658	2.37
86B	86	B	SA-0165	L1	Moderate	Tolerant	5.63	0.37	0.56	0.66	2.33	2.86	0.82	0.75	1.25	0.6	3.51	4.67	0.75	2.3	0.3	7.67	34	37	0.92	112	131	0.85	155	284	0.55	4.4	14.78	0.3	20.2	167.1	0.12	94.27	85.7	1.1	2230.53	2117.14	1.05	79.37	77.71	1.02	0.00107527	0.000469658	2.29
86C	86	C	SA-0165	L1	Moderate	Tolerant	5.63	0.63	0.56	1.13	2.19	2.86	0.77	0.82	1.25	0.66	3.91	4.67	0.84	3.7	0.3	12.33	35	37	0.95	86	131	0.66	147	284	0.52	11.8	14.78	0.8	107.5	167.1	0.64	92.52	85.7	1.08	2208.33	2117.14	1.04	77.23	77.71	0.99	0.00103819	0.000469658	2.21
86D	86	D	SA-0165	L1	Moderate	Tolerant	5.63	0.46	0.56	0.82	2.41	2.86	0.84	0.79	1.25	0.63	3.58	4.67	0.77	3.27	0.3	10.9	30.67	37	0.83	82.33	131	0.63	133	284	0.47	7.66	14.78	0.52	24.75	167.1	0.15	84.5	85.7	0.99	2194.28	2117.14	1.04	79.28	77.71	1.02	0.00107527	0.000469658	2.29
87A	87	A	SA-0165	L2	Moderate	Tolerant	5.63	0.48	0.5	0.96	2.89	2.86	1.01	1	1.1	0.91	4.77	3.95	1.21	5.2	0.2	26	32	36	0.89	48	97	0.49	119	206	0.58	15.05	18.45	0.82	101.9	214.2	0.48	86.99	60.83	1.43	2143.99	2117.14	1.01	70.03	77.71	0.9	0.00122358	0.000469658	2.61
87B	87	B	SA-0165	L2	Moderate	Tolerant	5.63	0.5	0.5	1	2.85	2.86	1	0.86	1.1	0.78	4.35	3.95	1.1	4.3	0.2	21.5	39	36	1.08	94	97	0.97	132	206	0.64	8.85	18.45	0.48	30.6	214.2	0.14	86.99	60.83	1.43	2186.52	2117.14	1.03	71.75	77.71	0.92	0.00109381	0.000469658	2.33
87C	87	C	SA-0165	L2	Moderate	Tolerant	5.63	0.51	0.5	1.02	2.82	2.86	0.99	1.43	1.1	1.3	6.2	3.95	1.57	3.7	0.2	18.5	35	36	0.97	98	97	1.01	170	206	0.83	13.05	18.45	0.71	41.9	214.2	0.2	86.99	60.83	1.43	1951.21	2117.14	0.92	70.63	77.71	0.91	0.0012792	0.000469658	2.72
87D	87	D	SA-0165	L2	Moderate	Tolerant	5.63	0.5	0.5	0.99	2.85	2.86	1	1.1	1.1	1	5.11	3.95	1.29	4.4	0.2	22	35.33	36	0.98	80	97	0.82	140.33	206	0.68	14.81	18.45	0.8	28.81	214.2	0.14	96.18	60.83	1.58	2093.9	2117.14	0.99	70.81	77.71	0.91	0.00119886	0.000469658	2.55
88A	88	A	SA-0165	L3	Moderate	Tolerant	5.63	0.54	0.49	1.1	2.4	2.24	1.07	0.97	0.76	1.28	5.19	2.45	2.12	5	0.1	50	41	33	1.24	57	69	0.83	95	131	0.73	13.1	12	1.09	36.1	388.3	0.09	93.25	48.45	1.93	1741.76	2117.14	0.82	64.56	77.71	0.83	0.00157583	0.000469658	3.36
88B	88	B	SA-0165	L3	Moderate	Tolerant	5.63	0.73	0.49	1.49	2.65	2.24	1.18	0.97	0.76	1.28	0.41	2.45	0.17	3.9	0.1	39	35	33	1.06	87	69	1.26	135	131	1.03	16.04	12	1.34	37.65	388.3	0.1	95.84	48.45	1.98	1771.39	2117.14	0.84	59.93	77.71	0.77	0.00159436	0.000469658	3.4
88C	88	C	SA-0165	L3	Moderate	Tolerant	5.63	1	0.49	2.04	3.38	2.24	1.51	0.89	0.76	1.17	3.24	2.45	1.32	4.7	0.1	47	35	33	1.06	51	69	0.74	105	131	0.8	11	12	0.92	24.7	388.3	0.06	93.25	48.45	1.93	1756.47	2117.14	0.83	59.59	77.71	0.77	0.00146459	0.000469658	3.12
88D	88	D	SA-0165	L3	Moderate	Tolerant	5.63	0.76	0.49	1.54	2.81	2.24	1.25	0.94	0.76	1.24	2.95	2.45	1.2	4.53	0.1	45.3	37	33	1.12	65	69	0.94	111.67	131	0.85	12.84	12	1.07	44.37	388.3	0.11	93.77	48.45	1.94	1756.54	2117.14	0.83	61.36	77.71	0.79	0.00154493	0.000469658	3.29
89A	89	A	SA-0165	R	Severe	Tolerant	5.63	1.4	0.54	2.59	0.72	2.38	0.3	0.4	0.5	0.8	2.81	0.61	4.61	3.8	0.4	9.5	51	49	1.04	400	176	2.27	3064	1159	2.64	13.73	15.05	0.91	118.28	351.53	0.34	77.14	57.71	1.34	682.97	954.45	0.72	18.24	83.93	0.22	0.000129774	0.00105673	0.12
89B	89	B	SA-0165	R	Severe	Tolerant	5.63	1.1	0.54	2.04	0.72	2.38	0.3	0.32	0.5	0.64	2.08	0.61	3.41	3.6	0.4	9	40	49	0.82	255	176	1.45	2158	1159	1.86	18.82	15.05	1.25	41.29	351.53	0.12	80.76	57.71	1.4	682.97	954.45	0.72	19.18	83.93	0.23	7.42e-05	0.00105673	0.07
89C	89	C	SA-0165	R	Severe	Tolerant	5.63	0.42	0.54	0.78	0.67	2.38	0.28	0.27	0.5	0.54	0.88	0.61	1.44	3.2	0.4	8	37	49	0.76	147	176	0.84	1951	1159	1.68	11.73	15.05	0.78	87.71	351.53	0.25	79.2	57.71	1.37	628.97	954.45	0.66	17.55	83.93	0.21	0.000148313	0.00105673	0.14
89D	89	D	SA-0165	R	Severe	Tolerant	5.63	0.97	0.54	1.8	0.7	2.38	0.29	0.33	0.5	0.66	1.92	0.61	3.15	3.53	0.4	8.83	42.67	49	0.87	267.33	176	1.52	2391	1159	2.06	14.4	15.05	0.96	45.38	351.53	0.13	83.5	57.71	1.45	664.97	954.45	0.7	18.32	83.93	0.22	0.000117414	0.00105673	0.11
90A	90	A	SA-0165	L1	Severe	Tolerant	5.63	0.41	0.56	0.73	2	2.86	0.7	0.94	1.25	0.75	3.05	4.67	0.65	4.2	0.3	14	28	37	0.76	84	131	0.64	105	284	0.37	11.75	15	0.78	153.25	262.1	0.59	80.27	80.6	1	264.44	2117.14	0.13	21.58	77.71	0.28	0.00185391	0.000469658	3.95
90B	90	B	SA-0165	L1	Severe	Tolerant	5.63	0.39	0.56	0.7	2.68	2.86	0.94	0.85	1.25	0.68	2.81	4.67	0.6	4.3	0.3	14.33	24	37	0.65	50	131	0.38	93	284	0.33	19.8	15	1.32	31.68	262.1	0.12	93.17	80.6	1.16	1290.2	2117.14	0.61	51.71	77.71	0.67	0.00189099	0.000469658	4.03
90C	90	C	SA-0165	L1	Severe	Tolerant	5.63	0.3	0.56	0.54	2.53	2.86	0.89	0.82	1.25	0.66	2.71	4.67	0.58	4.1	0.3	13.67	30	37	0.81	90	131	0.69	99	284	0.35	8.16	15	0.54	168.62	262.1	0.64	87.01	80.6	1.08	949.3	2117.14	0.45	14.73	77.71	0.19	0.00179829	0.000469658	3.83
90D	90	D	SA-0165	L1	Severe	Tolerant	5.63	0.37	0.56	0.65	2.4	2.86	0.84	0.87	1.25	0.7	2.86	4.67	0.61	4.2	0.3	14	27.33	37	0.74	74.67	131	0.57	99	284	0.35	12.74	15	0.85	38.82	262.1	0.15	96.38	80.6	1.2	834.65	2117.14	0.39	29.34	77.71	0.38	0.00184773	0.000469658	3.93
91A	91	A	SA-0165	L2	Severe	Tolerant	5.63	0.45	0.5	0.9	2.29	2.86	0.8	0.68	1.1	0.62	2.32	3.95	0.59	4.9	0.2	24.5	47	36	1.31	75	97	0.77	1940	206	9.42	19.1	15.05	1.27	158.99	334.2	0.48	80.13	55.65	1.44	1833.35	2117.14	0.87	58.48	77.71	0.75	0.00189099	0.000469658	4.03
91B	91	B	SA-0165	L2	Severe	Tolerant	5.63	0.4	0.5	0.8	2.79	2.86	0.98	0.8	1.1	0.73	2.5	3.95	0.63	4.2	0.2	21	22	36	0.61	56	97	0.58	81	206	0.39	18.65	15.05	1.24	47.74	334.2	0.14	76.13	55.65	1.37	1756.47	2117.14	0.83	60.79	77.71	0.78	0.00187245	0.000469658	3.99
91C	91	C	SA-0165	L2	Severe	Tolerant	5.63	0.32	0.5	0.64	2.33	2.86	0.82	1.02	1.1	0.93	3.28	3.95	0.83	4.2	0.2	21	21	36	0.58	66	97	0.68	101	206	0.49	8.48	15.05	0.56	65.37	334.2	0.2	79.58	55.65	1.43	1618.4	2117.14	0.76	57.11	77.71	0.74	0.00198369	0.000469658	4.22
91D	91	D	SA-0165	L2	Severe	Tolerant	5.63	0.39	0.5	0.78	2.47	2.86	0.86	0.83	1.1	0.76	2.7	3.95	0.68	4.43	0.2	22.15	30	36	0.83	65.67	97	0.68	707.33	206	3.43	14.87	15.05	0.99	44.96	334.2	0.14	82.71	55.65	1.49	1736.07	2117.14	0.82	58.79	77.71	0.76	0.00191571	0.000469658	4.08
92A	92	A	SA-0165	L3	Severe	Tolerant	5.63	0.56	0.49	1.14	2.29	2.24	1.02	0.64	0.76	0.84	1.69	2.45	0.69	3.6	0.1	36	29	33	0.88	42	69	0.61	124	131	0.95	10.35	15.1	0.69	42.61	458.3	0.09	71.01	36.89	1.93	1916.23	2117.14	0.91	60.7	77.71	0.78	0	0.000469658	0
92B	92	B	SA-0165	L3	Severe	Tolerant	5.63	0.52	0.49	1.06	2.12	2.24	0.95	0.65	0.76	0.86	1.86	2.45	0.76	5.2	0.1	52	37	33	1.12	48	69	0.7	100	131	0.76	18	15.1	1.19	44.44	458.3	0.1	72.98	36.89	1.98	1882.31	2117.14	0.89	55.99	77.71	0.72	3.71e-05	0.000185391	0.2
92C	92	C	SA-0165	L3	Severe	Tolerant	5.63	0.49	0.49	1	1.91	2.24	0.85	0.49	0.76	0.65	1.57	2.45	0.64	3.2	0.1	32	22	33	0.67	29	69	0.42	72	131	0.55	18.56	15.1	1.23	29.15	458.3	0.06	71.01	36.89	1.93	2043.68	2117.14	0.97	52.83	77.71	0.68	7.42e-05	0.000185391	0.4
92D	92	D	SA-0165	L3	Severe	Tolerant	5.63	0.52	0.49	1.07	2.11	2.24	0.94	0.59	0.76	0.78	1.71	2.45	0.7	4	0.1	40	29.33	33	0.89	39.67	69	0.57	98.67	131	0.75	15.58	15.1	1.03	52.37	458.3	0.11	71.41	36.89	1.94	1947.41	2117.14	0.92	56.51	77.71	0.73	3.71e-05	0.000280147	0.13
97A	97	A	SA-0881	R	Mild	Moderately Tolerant/Intermediate	4.58	1.1	2.6	0.42	1.91	3.12	0.61	0.48	0.91	0.53	1.8	9	0.2	4.18	0.1	41.8	50	129	0.39	209	618	0.34	623	971	0.64	16.93	17.45	0.97	25.2	190.53	0.13	52.21	54.37	0.96	939.16	906.74	1.04	64.04	89.21	0.72	0.00020393	0.00042022	0.49
97B	97	B	SA-0881	R	Mild	Moderately Tolerant/Intermediate	4.58	0.88	2.6	0.34	1.93	3.12	0.62	0.42	0.91	0.46	1.25	9	0.14	4.25	0.1	42.5	41	129	0.32	147	618	0.24	501	971	0.52	18.9	17.45	1.08	28.3	190.53	0.15	52.55	54.37	0.97	939.16	906.74	1.04	71.23	89.21	0.8	0.000148313	0.00042022	0.35
97C	97	C	SA-0881	R	Mild	Moderately Tolerant/Intermediate	4.58	0.66	2.6	0.25	2.16	3.12	0.69	0.46	0.91	0.51	0.93	9	0.1	3.74	0.1	37.4	38	129	0.29	122	618	0.2	491	971	0.51	10.63	17.45	0.61	27.93	190.53	0.15	52.16	54.37	0.96	939.16	906.74	1.04	73.46	89.21	0.82	0	0.00042022	0
97D	97	D	SA-0881	R	Mild	Moderately Tolerant/Intermediate	4.58	0.88	2.6	0.34	2	3.12	0.64	0.45	0.91	0.5	1.33	9	0.15	4.06	0.1	40.6	43	129	0.33	159.33	618	0.26	538.33	971	0.55	15.49	17.45	0.89	27.14	190.53	0.14	50.85	54.37	0.94	939.16	906.74	1.04	69.58	89.21	0.78	0.000117414	0.00042022	0.28
98A	98	A	SA-0881	L1	Mild	Moderately Tolerant/Intermediate	4.58	0.71	0.9	0.79	2.66	3.45	0.77	0.53	0.61	0.87	1.88	2.97	0.63	1.04	0.16	6.5	28	29	0.97	63	115	0.55	52	58	0.9	15.05	17.52	0.86	25.5	268.05	0.1	50.99	64.87	0.79	2253.11	2334.32	0.97	73.29	78.97	0.93	0.00113089	0.000698307	1.62
98B	98	B	SA-0881	L1	Mild	Moderately Tolerant/Intermediate	4.58	0.65	0.9	0.72	2.62	3.45	0.76	0.5	0.61	0.82	1.86	2.97	0.63	0.97	0.16	6.06	25	29	0.86	48	115	0.42	52	58	0.9	13.35	17.52	0.76	24.3	268.05	0.09	51.68	64.87	0.8	2123.25	2334.32	0.91	71.15	78.97	0.9	0.00111235	0.000698307	1.59
98C	98	C	SA-0881	L1	Mild	Moderately Tolerant/Intermediate	4.58	0.56	0.9	0.62	2.84	3.45	0.82	0.5	0.61	0.82	1.68	2.97	0.57	0.91	0.16	5.69	23	29	0.79	47	115	0.41	54	58	0.93	4.5	17.52	0.26	19.4	268.05	0.07	63.97	64.87	0.99	271.94	2334.32	0.12	71.23	78.97	0.9	0.00114942	0.000698307	1.65
98D	98	D	SA-0881	L1	Mild	Moderately Tolerant/Intermediate	4.58	0.64	0.9	0.71	2.71	3.45	0.79	0.51	0.61	0.84	1.81	2.97	0.61	0.97	0.16	6.06	25.33	29	0.87	52.67	115	0.46	52.67	58	0.91	10.97	17.52	0.63	23.07	268.05	0.09	56.38	64.87	0.87	1549.43	2334.32	0.66	71.89	78.97	0.91	0.00113089	0.000698307	1.62
99A	99	A	SA-0881	L2	Mild	Moderately Tolerant/Intermediate	4.58	0.6	0.92	0.65	2.56	3.63	0.71	0.61	0.7	0.87	2.43	3.66	0.66	1.03	0.09	11.44	27	30	0.9	81	153	0.53	54	59	0.92	18.05	21.27	0.85	29.5	104.25	0.28	38.18	44.71	0.85	826.62	1616.68	0.51	71.58	71.36	1	0.000908417	0.000583982	1.56
99B	99	B	SA-0881	L2	Mild	Moderately Tolerant/Intermediate	4.58	0.64	0.92	0.7	2.58	3.63	0.71	0.66	0.7	0.94	2.38	3.66	0.65	1.01	0.09	11.22	24	30	0.8	79	153	0.52	66	59	1.12	14.85	21.27	0.7	25.8	104.25	0.25	51.73	44.71	1.16	826.62	1616.68	0.51	71.66	71.36	1	0.000778643	0.000583982	1.33
99C	99	C	SA-0881	L2	Mild	Moderately Tolerant/Intermediate	4.58	0.51	0.92	0.55	2.83	3.63	0.78	0.62	0.7	0.89	2.23	3.66	0.61	1.09	0.09	12.11	25	30	0.83	76	153	0.5	64	59	1.09	13.1	21.27	0.62	18.3	104.25	0.18	44.55	44.71	1	826.62	1616.68	0.51	71.66	71.36	1	0.000945495	0.000583982	1.62
99D	99	D	SA-0881	L2	Mild	Moderately Tolerant/Intermediate	4.58	0.58	0.92	0.63	2.66	3.63	0.73	0.63	0.7	0.9	2.35	3.66	0.64	1.04	0.09	11.56	25.33	30	0.84	78.67	153	0.51	61.33	59	1.04	15.33	21.27	0.72	24.53	104.25	0.24	43.31	44.71	0.97	826.62	1616.68	0.51	71.63	71.36	1	0.000877518	0.000583982	1.5
100A	100	A	SA-0881	L3	Mild	Moderately Tolerant/Intermediate	4.58	0.59	0.98	0.6	2.09	3.32	0.63	0.52	0.61	0.85	2.3	3.59	0.64	0.43	0.02	21.5	22	35	0.63	70	142	0.49	39	42	0.93	17.7	13.57	1.31	20.6	199.3	0.1	67.45	53.53	1.26	1817.51	2287.78	0.79	65.84	69.91	0.94	0.00129774	0.000704486	1.84
100B	100	B	SA-0881	L3	Mild	Moderately Tolerant/Intermediate	4.58	0.64	0.98	0.65	2.59	3.32	0.78	0.68	0.61	1.12	2.49	3.59	0.69	0.45	0.02	22.5	22	35	0.63	61	142	0.43	35	42	0.83	28.5	13.57	2.1	34.8	199.3	0.18	54.23	53.53	1.01	1801.91	2287.78	0.79	64.98	69.91	0.93	0.00129774	0.000704486	1.84
100C	100	C	SA-0881	L3	Mild	Moderately Tolerant/Intermediate	4.58	0.63	0.98	0.64	2.95	3.32	0.89	0.69	0.61	1.13	2.7	3.59	0.75	0.49	0.02	24.5	22	35	0.63	69	142	0.49	55	42	1.31	14.3	13.57	1.05	46.1	199.3	0.23	47.96	53.53	0.9	1849.42	2287.78	0.81	61.05	69.91	0.87	0.00131628	0.000704486	1.87
100D	100	D	SA-0881	L3	Mild	Moderately Tolerant/Intermediate	4.58	0.62	0.98	0.63	2.54	3.32	0.77	0.63	0.61	1.03	2.5	3.59	0.7	0.46	0.02	23	22	35	0.63	66.67	142	0.47	43	42	1.02	20.17	13.57	1.49	33.83	199.3	0.17	52.86	53.53	0.99	1822.95	2287.78	0.8	63.96	69.91	0.92	0.00130392	0.000704486	1.85
101A	101	A	SA-0881	R	Moderate	Moderately Tolerant/Intermediate	4.58	0.89	2.6	0.34	1.25	3.12	0.4	0.39	0.91	0.43	1.58	9	0.18	7.53	0.1	75.3	57	129	0.44	188	618	0.3	984	971	1.01	17.93	15.56	1.15	33.41	205.91	0.16	64.51	33.65	1.92	1008.64	906.74	1.11	53.25	89.21	0.6	0.000129774	0.00042022	0.31
101B	101	B	SA-0881	R	Moderate	Moderately Tolerant/Intermediate	4.58	0.96	2.6	0.37	1.41	3.12	0.45	0.36	0.91	0.4	1.6	9	0.18	7.32	0.1	73.2	51	129	0.4	181	618	0.29	761	971	0.78	14.3	15.56	0.92	37.28	205.91	0.18	67.65	33.65	2.01	895.75	906.74	0.99	53.51	89.21	0.6	9.27e-05	0.00042022	0.22
101C	101	C	SA-0881	R	Moderate	Moderately Tolerant/Intermediate	4.58	1.1	2.6	0.42	1.18	3.12	0.38	0.32	0.91	0.35	1.7	9	0.19	6.47	0.1	64.7	64	129	0.5	215	618	0.35	712	971	0.73	24.35	15.56	1.57	39.45	205.91	0.19	59.34	33.65	1.76	949.3	906.74	1.05	55.65	89.21	0.62	0	0.00042022	0
101D	101	D	SA-0881	R	Moderate	Moderately Tolerant/Intermediate	4.58	0.98	2.6	0.38	1.28	3.12	0.41	0.36	0.91	0.4	1.63	9	0.18	7.11	0.1	71.1	57.33	129	0.44	194.67	618	0.31	819	971	0.84	20.08	15.56	1.29	30.68	205.91	0.15	64.35	33.65	1.91	951.23	906.74	1.05	54.14	89.21	0.61	7.42e-05	0.00042022	0.18
102A	102	A	SA-0881	L1	Moderate	Moderately Tolerant/Intermediate	4.58	0.87	0.9	0.97	2.98	3.45	0.86	0.52	0.61	0.85	2.02	2.97	0.68	1.82	0.16	11.38	23	29	0.79	58	115	0.5	77	58	1.33	1.05	11.85	0.09	16.45	208.04	0.08	58.3	36.04	1.62	1382.52	2334.32	0.59	67.98	78.97	0.86	0.000111235	0.000698307	0.16
102B	102	B	SA-0881	L1	Moderate	Moderately Tolerant/Intermediate	4.58	0.81	0.9	0.9	2.51	3.45	0.73	0.47	0.61	0.77	1.53	2.97	0.52	1.75	0.16	10.94	30	29	1.03	50	115	0.43	68	58	1.17	15.55	11.85	1.31	41.83	208.04	0.2	64.78	36.04	1.8	1556.22	2334.32	0.67	67.12	78.97	0.85	1.85e-05	0.000698307	0.03
102C	102	C	SA-0881	L1	Moderate	Moderately Tolerant/Intermediate	4.58	0.85	0.9	0.94	2.86	3.45	0.83	0.52	0.61	0.85	1.83	2.97	0.62	2.22	0.16	13.88	29	29	1	52	115	0.45	55	58	0.95	12.85	11.85	1.08	75.49	208.04	0.36	54.73	36.04	1.52	1392.38	2334.32	0.6	63.27	78.97	0.8	3.71e-05	0.000698307	0.05
102D	102	D	SA-0881	L1	Moderate	Moderately Tolerant/Intermediate	4.58	0.84	0.9	0.94	2.78	3.45	0.81	0.5	0.61	0.82	1.79	2.97	0.6	1.93	0.16	12.06	27.33	29	0.94	53.33	115	0.46	66.67	58	1.15	8.61	11.85	0.73	40.53	208.04	0.2	59.27	36.04	1.64	1443.7	2334.32	0.62	66.12	78.97	0.84	5.56e-05	0.000698307	0.08
103A	103	A	SA-0881	L2	Moderate	Moderately Tolerant/Intermediate	4.58	0.6	0.92	0.65	2.67	3.63	0.74	0.59	0.7	0.84	2.61	3.66	0.71	1.61	0.09	17.89	23	30	0.77	76	153	0.5	81	59	1.37	17.4	21.27	0.82	54.09	210.39	0.26	81.77	29.62	2.76	334.08	1616.68	0.21	59.33	71.36	0.83	0.00176122	0.000583982	3.02
103B	103	B	SA-0881	L2	Moderate	Moderately Tolerant/Intermediate	4.58	0.64	0.92	0.7	2.5	3.63	0.69	0.48	0.7	0.69	2.07	3.66	0.57	1.85	0.09	20.56	30	30	1	68	153	0.44	53	59	0.9	9.05	21.27	0.43	43.59	210.39	0.21	84.73	29.62	2.86	479.57	1616.68	0.3	59.33	71.36	0.83	0.00174268	0.000583982	2.98
103C	103	C	SA-0881	L2	Moderate	Moderately Tolerant/Intermediate	4.58	0.71	0.92	0.77	2.83	3.63	0.78	0.54	0.7	0.77	2.22	3.66	0.61	1.57	0.09	17.44	25	30	0.83	62	153	0.41	42	59	0.71	26.29	21.27	1.24	14.56	210.39	0.07	69.85	29.62	2.36	420.54	1616.68	0.26	57.45	71.36	0.81	0.00168706	0.000583982	2.89
103D	103	D	SA-0881	L2	Moderate	Moderately Tolerant/Intermediate	4.58	0.65	0.92	0.71	2.67	3.63	0.74	0.54	0.7	0.77	2.3	3.66	0.63	1.68	0.09	18.67	26	30	0.87	68.67	153	0.45	58.67	59	0.99	19.05	21.27	0.9	32.1	210.39	0.15	74.63	29.62	2.52	411.4	1616.68	0.25	58.7	71.36	0.82	0.00173032	0.000583982	2.96
104A	104	A	SA-0881	L3	Moderate	Moderately Tolerant/Intermediate	4.58	0.6	0.98	0.61	2.23	3.32	0.67	0.49	0.61	0.8	2.13	3.59	0.59	0.48	0.02	24	22	35	0.63	45	142	0.32	31	42	0.74	35.35	13.57	2.61	29.7	199.3	0.15	53.45	35.29	1.51	1698.88	2287.78	0.74	66.01	69.91	0.94	0.00183537	0.000704486	2.61
104B	104	B	SA-0881	L3	Moderate	Moderately Tolerant/Intermediate	4.58	0.57	0.98	0.58	2.37	3.32	0.71	0.54	0.61	0.89	2.23	3.59	0.62	1.17	0.02	58.5	27	35	0.77	61	142	0.43	42	42	1	18.3	13.57	1.35	26.4	199.3	0.13	53.45	35.29	1.51	1657.79	2287.78	0.73	65.41	69.91	0.94	0.00181683	0.000704486	2.58
104C	104	C	SA-0881	L3	Moderate	Moderately Tolerant/Intermediate	4.58	0.69	0.98	0.7	2.54	3.32	0.77	0.54	0.61	0.89	2.3	3.59	0.64	1.13	0.02	56.5	29	35	0.83	46	142	0.32	41	42	0.98	33.9	13.57	2.5	28.3	199.3	0.14	53.45	35.29	1.51	1657.79	2287.78	0.73	62.5	69.91	0.89	0.00181683	0.000704486	2.58
104D	104	D	SA-0881	L3	Moderate	Moderately Tolerant/Intermediate	4.58	0.62	0.98	0.63	2.38	3.32	0.72	0.52	0.61	0.85	2.22	3.59	0.62	0.93	0.02	46.5	26	35	0.74	50.67	142	0.36	38	42	0.91	32.58	13.57	2.4	19.4	199.3	0.1	59.16	35.29	1.68	1671.49	2287.78	0.73	64.64	69.91	0.93	0.00182301	0.000704486	2.59
105A	105	A	SA-0881	R	Severe	Moderately Tolerant/Intermediate	4.58	0.92	2.6	0.35	0.74	3.12	0.24	0.22	0.91	0.24	1.72	9	0.19	1.13	0.1	11.3	44	129	0.34	165	618	0.27	750	971	0.77	20.72	17.52	1.18	53.85	392.07	0.14	85.43	33.65	2.54	518.28	906.74	0.57	69.52	89.21	0.78	0	0.00042022	0
105B	105	B	SA-0881	R	Severe	Moderately Tolerant/Intermediate	4.58	1.2	2.6	0.46	0.75	3.12	0.24	0.24	0.91	0.26	2.04	9	0.23	8.43	0.1	84.3	48	129	0.37	172	618	0.28	764	971	0.79	15.13	17.52	0.86	30.1	392.07	0.08	85.55	33.65	2.54	504.22	906.74	0.56	73.12	89.21	0.82	0.000278087	0.00042022	0.66
105C	105	C	SA-0881	R	Severe	Moderately Tolerant/Intermediate	4.58	1.1	2.6	0.42	0.69	3.12	0.22	0.27	0.91	0.3	2.46	9	0.27	15.12	0.1	151.2	51	129	0.4	196	618	0.32	730	971	0.75	21.35	17.52	1.22	44.38	392.07	0.11	78.2	33.65	2.32	490.81	906.74	0.54	70.89	89.21	0.8	0	0.00042022	0
105D	105	D	SA-0881	R	Severe	Moderately Tolerant/Intermediate	4.58	1.07	2.6	0.41	0.73	3.12	0.23	0.24	0.91	0.26	2.07	9	0.23	8.23	0.1	82.3	47.67	129	0.37	177.67	618	0.29	748	971	0.77	19.16	17.52	1.09	47.28	392.07	0.12	84.97	33.65	2.53	504.44	906.74	0.56	71.18	89.21	0.8	9.27e-05	0.00042022	0.22
106A	106	A	SA-0881	L1	Severe	Moderately Tolerant/Intermediate	4.58	0.91	0.9	1.01	2.56	3.45	0.74	0.43	0.61	0.71	2.85	2.97	0.96	3.31	0.16	20.69	29	29	1	76	115	0.66	65	58	1.12	18.6	15.92	1.17	58.25	278.03	0.21	74.72	36.04	2.07	891.14	2334.32	0.38	5.31	78.97	0.07	0.00111235	0.000698307	1.59
106B	106	B	SA-0881	L1	Severe	Moderately Tolerant/Intermediate	4.58	0.76	0.9	0.84	2.28	3.45	0.66	0.35	0.61	0.57	1.34	2.97	0.45	2.82	0.16	17.63	24	29	0.83	53	115	0.46	55	58	0.95	11.6	15.92	0.73	34.51	278.03	0.12	91.82	36.04	2.55	1031.83	2334.32	0.44	7.62	78.97	0.1	0.00185391	0.000698307	2.66
106C	106	C	SA-0881	L1	Severe	Moderately Tolerant/Intermediate	4.58	0.68	0.9	0.76	2.55	3.45	0.74	0.36	0.61	0.59	1.46	2.97	0.49	2.62	0.16	16.38	26	29	0.9	63	115	0.55	51	58	0.88	15.85	15.92	1	46.23	278.03	0.17	92.69	36.04	2.57	1008.64	2334.32	0.43	2.14	78.97	0.03	0.00148313	0.000698307	2.12
106D	106	D	SA-0881	L1	Severe	Moderately Tolerant/Intermediate	4.58	0.78	0.9	0.87	2.46	3.45	0.71	0.38	0.61	0.62	1.88	2.97	0.63	4.58	0.16	28.63	26.33	29	0.91	64	115	0.56	57	58	0.98	15.05	15.92	0.95	49.47	278.03	0.18	83.49	36.04	2.32	977.2	2334.32	0.42	5.02	78.97	0.06	0.00148313	0.000698307	2.12
107A	107	A	SA-0881	L2	Severe	Moderately Tolerant/Intermediate	4.58	0.7	0.92	0.76	2.62	3.63	0.72	0.49	0.7	0.7	2.02	3.66	0.55	2.39	0.09	26.56	27	30	0.9	91	153	0.59	68	59	1.15	18.65	18.25	1.02	70.5	316.53	0.22	98.95	29.62	3.34	891.14	1616.68	0.55	54.45	71.36	0.76	0.00239155	0.000583982	4.1
107B	107	B	SA-0881	L2	Severe	Moderately Tolerant/Intermediate	4.58	0.69	0.92	0.75	2.23	3.63	0.61	0.41	0.7	0.59	1.7	3.66	0.46	2.79	0.09	31	26	30	0.87	76	153	0.5	63	59	1.07	15.9	18.25	0.87	28.6	316.53	0.09	80.12	29.62	2.71	822.61	1616.68	0.51	55.05	71.36	0.77	0.00248424	0.000583982	4.25
107C	107	C	SA-0881	L2	Severe	Moderately Tolerant/Intermediate	4.58	0.71	0.92	0.77	3.15	3.63	0.87	0.57	0.7	0.81	2.03	3.66	0.56	2.75	0.09	30.56	26	30	0.87	81	153	0.53	60	59	1.02	19.45	18.25	1.07	35.2	316.53	0.11	90.1	29.62	3.04	891.14	1616.68	0.55	40.33	71.36	0.57	0.00248424	0.000583982	4.25
107D	107	D	SA-0881	L2	Severe	Moderately Tolerant/Intermediate	4.58	0.7	0.92	0.76	2.67	3.63	0.74	0.49	0.7	0.7	1.92	3.66	0.53	2.64	0.09	29.33	26.33	30	0.88	82.67	153	0.54	63.67	59	1.08	18.13	18.25	0.99	55.18	316.53	0.17	96	29.62	3.24	868.29	1616.68	0.54	49.94	71.36	0.7	0.00245334	0.000583982	4.2
108A	108	A	SA-0881	L3	Severe	Moderately Tolerant/Intermediate	4.58	0.62	0.98	0.63	3.14	3.32	0.95	0.59	0.61	0.97	3	3.59	0.84	0.42	0.02	21	24	35	0.69	49	142	0.35	36	42	0.86	24.9	18.38	1.35	32.8	581.65	0.06	82.62	35.29	2.34	1741.76	2287.78	0.76	76.03	69.91	1.09	0.00198369	0.000704486	2.82
108B	108	B	SA-0881	L3	Severe	Moderately Tolerant/Intermediate	4.58	0.76	0.98	0.78	2.82	3.32	0.85	0.61	0.61	1	3.11	3.59	0.87	0.71	0.02	35.5	24	35	0.69	65	142	0.46	39	42	0.93	17.9	18.38	0.97	27.2	581.65	0.05	84.7	35.29	2.4	1741.76	2287.78	0.76	73.29	69.91	1.05	0.00200222	0.000704486	2.84
108C	108	C	SA-0881	L3	Severe	Moderately Tolerant/Intermediate	4.58	0.62	0.98	0.63	3	3.32	0.9	0.59	0.61	0.97	2.84	3.59	0.79	1.05	0.02	52.5	25	35	0.71	78	142	0.55	46	42	1.1	28.75	18.38	1.56	51.7	581.65	0.09	51.82	35.29	1.47	1741.76	2287.78	0.76	76.2	69.91	1.09	0.00200222	0.000704486	2.84
108D	108	D	SA-0881	L3	Severe	Moderately Tolerant/Intermediate	4.58	0.67	0.98	0.68	2.99	3.32	0.9	0.6	0.61	0.98	2.98	3.59	0.83	0.73	0.02	36.5	24.33	35	0.7	64	142	0.45	40.33	42	0.96	24.31	18.38	1.32	37.2	581.65	0.06	75.44	35.29	2.14	1741.76	2287.78	0.76	75.17	69.91	1.08	0.00199605	0.000704486	2.83
113A	113	A	SA-1055	R	Mild	Sensitive	2.92	0.71	0.68	1.04	1.31	2.68	0.49	0.45	0.54	0.83	2.01	0.89	2.26	1.5	0.4	3.75	58	53	1.09	457	260	1.76	1719	1163	1.48	8.7	16.53	0.53	22.15	583.77	0.04	32.17	74.46	0.43	1791.65	876.02	2.05	62.76	77.57	0.81	0.000166852	0.000791002	0.21
113B	113	B	SA-1055	R	Mild	Sensitive	2.92	0.57	0.68	0.84	1.17	2.68	0.44	0.3	0.54	0.56	1.07	0.89	1.2	1.6	0.4	4	44	53	0.83	345	260	1.33	1089	1163	0.94	11.07	16.53	0.67	45.79	583.77	0.08	48.15	74.46	0.65	1711.83	876.02	1.95	51.46	77.57	0.66	5.56e-05	0.000791002	0.07
113C	113	C	SA-1055	R	Mild	Sensitive	2.92	0.35	0.68	0.51	1.31	2.68	0.49	0.27	0.54	0.5	0.6	0.89	0.67	1.3	0.4	3.25	28	53	0.53	231	260	0.89	678	1163	0.58	10.13	16.53	0.61	49.78	583.77	0.09	32.17	74.46	0.43	1490.87	876.02	1.7	52.06	77.57	0.67	0.000333704	0.000791002	0.42
113D	113	D	SA-1055	R	Mild	Sensitive	2.92	0.54	0.68	0.8	1.26	2.68	0.47	0.34	0.54	0.63	1.23	0.89	1.38	1.47	0.4	3.68	43.33	53	0.82	344.33	260	1.32	1162	1163	1	13.15	16.53	0.8	59	583.77	0.1	57.04	74.46	0.77	1664.79	876.02	1.9	55.42	77.57	0.71	0.000185391	0.000791002	0.23
114A	114	A	SA-1055	L1	Mild	Sensitive	2.92	0.46	1	0.46	2.88	2.99	0.96	1.09	1.15	0.95	5.02	5.32	0.94	2.1	0.4	5.25	26	30	0.87	129	159	0.81	163	330	0.49	4.3	17.45	0.25	23.5	535.5	0.04	35.43	95.37	0.37	2883.49	2837.75	1.02	75.69	77.45	0.98	0.000889878	0.000457298	1.95
114B	114	B	SA-1055	L1	Mild	Sensitive	2.92	0.34	1	0.34	1.68	2.99	0.56	0.67	1.15	0.58	2.94	5.32	0.55	1.7	0.4	4.25	15	30	0.5	82	159	0.52	91	330	0.28	3.8	17.45	0.22	20.5	535.5	0.04	35.43	95.37	0.37	2992.02	2837.75	1.05	74.14	77.45	0.96	0.000982573	0.000457298	2.15
114C	114	C	SA-1055	L1	Mild	Sensitive	2.92	0.38	1	0.38	2.06	2.99	0.69	0.8	1.15	0.7	4	5.32	0.75	3.6	0.4	9	16	30	0.53	80	159	0.5	123	330	0.37	8.8	17.45	0.5	64	535.5	0.12	35.43	95.37	0.37	3029.64	2837.75	1.07	77.57	77.45	1	0.000945495	0.000457298	2.07
114D	114	D	SA-1055	L1	Mild	Sensitive	2.92	0.39	1	0.39	2.21	2.99	0.74	0.85	1.15	0.74	3.99	5.32	0.75	2.47	0.4	6.18	19	30	0.63	97	159	0.61	125.67	330	0.38	13.68	17.45	0.78	74.45	535.5	0.14	63.32	95.37	0.66	2968.38	2837.75	1.05	75.8	77.45	0.98	0.000939315	0.000457298	2.05
115A	115	A	SA-1055	L2	Mild	Sensitive	2.92	0.44	0.84	0.52	2.23	3.06	0.73	0.71	0.97	0.73	2.8	3.96	0.71	2.1	0.2	10.5	18	32	0.56	51	115	0.44	88	298	0.3	11.25	18.25	0.62	26.2	582.7	0.05	37.53	79.16	0.47	2992.02	2837.75	1.05	73.89	77.45	0.95	0.000852799	0.000457298	1.87
115B	115	B	SA-1055	L2	Mild	Sensitive	2.92	0.47	0.84	0.56	2.62	3.06	0.86	0.82	0.97	0.85	2.85	3.96	0.72	2.1	0.2	10.5	19	32	0.59	51	115	0.44	80	298	0.27	12.25	18.25	0.67	26.3	582.7	0.05	37.53	79.16	0.47	3029.64	2837.75	1.07	73.12	77.45	0.94	0.000648869	0.000457298	1.42
115C	115	C	SA-1055	L2	Mild	Sensitive	2.92	0.78	0.84	0.93	2.61	3.06	0.85	0.96	0.97	0.99	4.44	3.96	1.12	3.2	0.2	16	39	32	1.22	105	115	0.91	150	298	0.5	11.95	18.25	0.66	54.5	582.7	0.09	37.53	79.16	0.47	2478.09	2837.75	0.87	70.55	77.45	0.91	0.000815721	0.000457298	1.78
115D	115	D	SA-1055	L2	Mild	Sensitive	2.92	0.56	0.84	0.67	2.49	3.06	0.81	0.83	0.97	0.86	3.36	3.96	0.85	2.47	0.2	12.35	25.33	32	0.79	69	115	0.6	106	298	0.36	13.51	18.25	0.74	60.05	582.7	0.1	65.7	79.16	0.83	2833.25	2837.75	1	72.52	77.45	0.94	0.000772463	0.000457298	1.69
116A	116	A	SA-1055	L3	Mild	Sensitive	2.92	0.51	0.9	0.57	2.01	2.8	0.72	0.56	0.69	0.81	1.92	2.72	0.71	1.7	0.2	8.5	35	41	0.85	56	85	0.66	89	141	0.63	10.55	13.88	0.76	16.75	633.1	0.03	23.56	48.85	0.48	2134.01	2837.75	0.75	67.38	77.45	0.87	0.000871339	0.000457298	1.91
116B	116	B	SA-1055	L3	Mild	Sensitive	2.92	0.65	0.9	0.72	2.02	2.8	0.72	0.49	0.69	0.71	1.82	2.72	0.67	2.6	0.2	13	29	41	0.71	44	85	0.52	82	141	0.58	17.15	13.88	1.24	90.58	633.1	0.14	71.49	48.85	1.46	2295.88	2837.75	0.81	64.81	77.45	0.84	0.000964034	0.000457298	2.11
116C	116	C	SA-1055	L3	Mild	Sensitive	2.92	0.46	0.9	0.51	1.82	2.8	0.65	0.58	0.69	0.84	2.12	2.72	0.78	1.3	0.2	6.5	24	41	0.59	36	85	0.42	75	141	0.53	9.65	13.88	0.7	30.83	633.1	0.05	23.56	48.85	0.48	2178.37	2837.75	0.77	63.01	77.45	0.81	0.000926956	0.000457298	2.03
116D	116	D	SA-1055	L3	Mild	Sensitive	2.92	0.54	0.9	0.6	1.95	2.8	0.7	0.54	0.69	0.78	1.95	2.72	0.72	1.87	0.2	9.35	29.33	41	0.72	45.33	85	0.53	82	141	0.58	12.26	13.88	0.88	42.49	633.1	0.07	42.11	48.85	0.86	2202.75	2837.75	0.78	65.07	77.45	0.84	0.000920776	0.000457298	2.01
117A	117	A	SA-1055	R	Moderate	Sensitive	2.92	0.56	0.68	0.82	1.24	2.68	0.46	0.32	0.54	0.59	1.28	0.89	1.44	2.3	0.4	5.75	40	53	0.75	306	260	1.18	1812	1163	1.56	8.63	16.53	0.52	23.76	485.82	0.05	73.79	64.28	1.15	1842.41	876.02	2.1	47.77	77.57	0.62	0.000166852	0.000791002	0.21
117B	117	B	SA-1055	R	Moderate	Sensitive	2.92	0.27	0.68	0.4	1.18	2.68	0.44	0.28	0.54	0.52	0.56	0.89	0.63	1.7	0.4	4.25	42	53	0.79	179	260	0.69	1944	1163	1.67	8.2	16.53	0.5	30.5	485.82	0.06	85.82	64.28	1.34	1775.22	876.02	2.03	44.44	77.57	0.57	7.42e-05	0.000791002	0.09
117C	117	C	SA-1055	R	Moderate	Sensitive	2.92	0.38	0.68	0.56	1.26	2.68	0.47	0.24	0.54	0.44	0.65	0.89	0.73	2	0.4	5	31	53	0.58	366	260	1.41	1604	1163	1.38	10.12	16.53	0.61	21.76	485.82	0.05	72.85	64.28	1.13	1478.58	876.02	1.69	40.67	77.57	0.52	0.00020393	0.000791002	0.26
117D	117	D	SA-1055	R	Moderate	Sensitive	2.92	0.4	0.68	0.59	1.23	2.68	0.46	0.28	0.54	0.52	0.83	0.89	0.93	2	0.4	5	37.67	53	0.71	283.67	260	1.09	1786.67	1163	1.54	11.07	16.53	0.67	39.64	485.82	0.08	95.9	64.28	1.49	1698.74	876.02	1.94	44.29	77.57	0.57	0.000148313	0.000791002	0.19
118A	118	A	SA-1055	L1	Moderate	Sensitive	2.92	0.32	1	0.32	2.06	2.99	0.69	0.54	1.15	0.47	2.28	5.32	0.43	2.6	0.4	6.5	21	30	0.7	58	159	0.36	114	330	0.35	1.15	17.45	0.07	26.28	461.31	0.06	74.84	75.33	0.99	2112.36	2837.75	0.74	78.94	77.45	1.02	0.00140897	0.000457298	3.08
118B	118	B	SA-1055	L1	Moderate	Sensitive	2.92	0.54	1	0.54	2.03	2.99	0.68	0.84	1.15	0.73	4.25	5.32	0.8	3	0.4	7.5	31	30	1.03	130	159	0.82	180	330	0.55	1.55	17.45	0.09	19.38	461.31	0.04	71.86	75.33	0.95	1970.09	2837.75	0.69	78.68	77.45	1.02	0.00153875	0.000457298	3.37
118C	118	C	SA-1055	L1	Moderate	Sensitive	2.92	0.23	1	0.23	2.65	2.99	0.89	1.03	1.15	0.9	5.33	5.32	1	2.1	0.4	5.25	20	30	0.67	132	159	0.83	139	330	0.42	3.75	17.45	0.22	22.31	461.31	0.05	74.15	75.33	0.98	2345.72	2837.75	0.83	75.94	77.45	0.98	0.00146459	0.000457298	3.2
118D	118	D	SA-1055	L1	Moderate	Sensitive	2.92	0.36	1	0.36	2.25	2.99	0.75	0.8	1.15	0.7	3.95	5.32	0.74	2.57	0.4	6.43	24	30	0.8	106.67	159	0.67	144.33	330	0.44	4.34	17.45	0.25	37.9	461.31	0.08	92.87	75.33	1.23	2142.72	2837.75	0.76	77.85	77.45	1.01	0.00147077	0.000457298	3.22
119A	119	A	SA-1055	L2	Moderate	Sensitive	2.92	0.31	0.84	0.37	3.05	3.06	1	0.88	0.97	0.91	6.67	3.96	1.68	2.2	0.2	11	18	32	0.56	43	115	0.37	86	298	0.29	9.35	18.25	0.51	21.63	512.36	0.04	71.79	57.83	1.24	2848.69	2837.75	1	76.03	77.45	0.98	0.00157583	0.000457298	3.45
119B	119	B	SA-1055	L2	Moderate	Sensitive	2.92	0.21	0.84	0.25	2.29	3.06	0.75	0.61	0.97	0.63	2.66	3.96	0.67	2.6	0.2	13	30	32	0.94	83	115	0.72	104	298	0.35	9.4	18.25	0.52	25.41	512.36	0.05	71.79	57.83	1.24	2814.55	2837.75	0.99	72.95	77.45	0.94	0.00131628	0.000457298	2.88
119C	119	C	SA-1055	L2	Moderate	Sensitive	2.92	0.36	0.84	0.43	2.79	3.06	0.91	0.79	0.97	0.81	3.71	3.96	0.94	2	0.2	10	24	32	0.75	68	115	0.59	101	298	0.34	11.65	18.25	0.64	19.87	512.36	0.04	71.79	57.83	1.24	2201.1	2837.75	0.78	71.83	77.45	0.93	0.00150167	0.000457298	3.28
119D	119	D	SA-1055	L2	Moderate	Sensitive	2.92	0.29	0.84	0.35	2.71	3.06	0.89	0.76	0.97	0.78	4.35	3.96	1.1	2.27	0.2	11.35	24	32	0.75	64.67	115	0.56	97	298	0.33	10.86	18.25	0.6	37.73	512.36	0.07	98.27	57.83	1.7	2621.45	2837.75	0.92	73.6	77.45	0.95	0.00146459	0.000457298	3.2
120A	120	A	SA-1055	L3	Moderate	Sensitive	2.92	2.4	0.9	2.67	1.54	2.8	0.55	0.36	0.69	0.52	1.21	2.72	0.45	1.8	0.2	9	20	41	0.49	29	85	0.34	60	141	0.43	15.4	13.88	1.11	23.36	483.79	0.05	74.75	59.68	1.25	1825.24	2837.75	0.64	68.92	77.45	0.89	0.00135336	0.000457298	2.96
120B	120	B	SA-1055	L3	Moderate	Sensitive	2.92	0.47	0.9	0.52	2.23	2.8	0.8	0.4	0.69	0.58	1.58	2.72	0.58	3.8	0.2	19	28	41	0.68	41	85	0.48	74	141	0.53	13.64	13.88	0.98	46.69	483.79	0.1	113.81	59.68	1.91	1932.21	2837.75	0.68	69.95	77.45	0.9	0.00152021	0.000457298	3.32
120C	120	C	SA-1055	L3	Moderate	Sensitive	2.92	0.49	0.9	0.54	2.49	2.8	0.89	0.48	0.69	0.7	1.78	2.72	0.65	2	0.2	10	23	41	0.56	30	85	0.35	59	141	0.42	14.95	13.88	1.08	23.1	483.79	0.05	72.61	59.68	1.22	2070.09	2837.75	0.73	67.72	77.45	0.87	0.00148313	0.000457298	3.24
120D	120	D	SA-1055	L3	Moderate	Sensitive	2.92	1.12	0.9	1.24	2.09	2.8	0.75	0.41	0.69	0.59	1.52	2.72	0.56	2.53	0.2	12.65	23.67	41	0.58	33.33	85	0.39	64.33	141	0.46	17.99	13.88	1.3	43.28	483.79	0.09	96.58	59.68	1.62	1942.52	2837.75	0.69	68.86	77.45	0.89	0.00145223	0.000457298	3.18
121A	121	A	SA-1055	R	Severe	Sensitive	2.92	1.4	0.68	2.06	0.66	2.68	0.25	0.67	0.54	1.24	2.83	0.89	3.18	3.4	0.4	8.5	50	53	0.94	364	260	1.4	3235	1163	2.78	10.31	17.83	0.58	35.9	565.91	0.06	98.25	38.93	2.52	2478.09	876.02	2.83	54.11	77.57	0.7	0.000241009	0.000791002	0.31
121B	121	B	SA-1055	R	Severe	Sensitive	2.92	1.1	0.68	1.62	0.38	2.68	0.14	0.31	0.54	0.57	2.53	0.89	2.84	3.5	0.4	8.75	45	53	0.85	287	260	1.1	2581	1163	2.22	9.43	17.83	0.53	36.1	565.91	0.06	94.71	38.93	2.43	2748.19	876.02	3.14	53	77.57	0.68	9.27e-05	0.000791002	0.12
121C	121	C	SA-1055	R	Severe	Sensitive	2.92	0.76	0.68	1.12	1.04	2.68	0.39	0.28	0.54	0.52	1.32	0.89	1.48	4.6	0.4	11.5	35	53	0.66	182	260	0.7	1630	1163	1.4	12.25	17.83	0.69	35.95	565.91	0.06	97.19	38.93	2.5	2156.01	876.02	2.46	53.85	77.57	0.69	0.000148313	0.000791002	0.19
121D	121	D	SA-1055	R	Severe	Sensitive	2.92	1.09	0.68	1.6	0.69	2.68	0.26	0.42	0.54	0.78	2.23	0.89	2.51	3.83	0.4	9.58	43.33	53	0.82	277.67	260	1.07	2482	1163	2.13	10.46	17.83	0.59	33.6	565.91	0.06	96.48	38.93	2.48	2460.76	876.02	2.81	53.65	77.57	0.69	0.000160672	0.000791002	0.2
122A	122	A	SA-1055	L1	Severe	Sensitive	2.92	0.49	1	0.49	2.38	2.99	0.8	0.85	1.15	0.74	3.4	5.32	0.64	3.9	0.4	9.75	17	30	0.57	69	159	0.43	114	330	0.35	14.8	14.35	1.03	57.1	451.2	0.13	94.76	45.26	2.09	1056.13	2837.75	0.37	73.89	77.45	0.95	0.00409714	0.000457298	8.96
122B	122	B	SA-1055	L1	Severe	Sensitive	2.92	0.47	1	0.47	1.98	2.99	0.66	0.82	1.15	0.71	3.35	5.32	0.63	3.5	0.4	8.75	23	30	0.77	120	159	0.75	198	330	0.6	5.75	14.35	0.4	19.9	451.2	0.04	90.98	45.26	2.01	753.26	2837.75	0.27	74.49	77.45	0.96	0.00415276	0.000457298	9.08
122C	122	C	SA-1055	L1	Severe	Sensitive	2.92	0.44	1	0.44	2.15	2.99	0.72	0.85	1.15	0.74	3.15	5.32	0.59	3.4	0.4	8.5	16	30	0.53	64	159	0.4	110	330	0.33	11.97	14.35	0.83	32.54	451.2	0.07	99.23	45.26	2.19	686.85	2837.75	0.24	68.92	77.45	0.89	0.00418984	0.000457298	9.16
122D	122	D	SA-1055	L1	Severe	Sensitive	2.92	0.47	1	0.47	2.17	2.99	0.73	0.84	1.15	0.73	3.3	5.32	0.62	3.6	0.4	9	18.67	30	0.62	84.33	159	0.53	140.67	330	0.43	10.28	14.35	0.72	38.5	451.2	0.09	92.87	45.26	2.05	832.08	2837.75	0.29	72.43	77.45	0.94	0.00414658	0.000457298	9.07
123A	123	A	SA-1055	L2	Severe	Sensitive	2.92	0.51	0.84	0.61	2.35	3.06	0.77	0.83	0.97	0.86	3.48	3.96	0.88	3.7	0.2	18.5	17	32	0.53	77	115	0.67	106	298	0.36	6.05	23.3	0.26	22	621	0.04	100	25.84	3.87	2918.97	2837.75	1.03	62.41	77.45	0.81	0.00354097	0.000457298	7.74
123B	123	B	SA-1055	L2	Severe	Sensitive	2.92	0.6	0.84	0.71	2.71	3.06	0.89	0.82	0.97	0.85	3.76	3.96	0.95	3.8	0.2	19	25	32	0.78	74	115	0.64	133	298	0.45	9.7	23.3	0.42	52.8	621	0.09	100	25.84	3.87	3068.01	2837.75	1.08	62.41	77.45	0.81	0.00324435	0.000457298	7.1
123C	123	C	SA-1055	L2	Severe	Sensitive	2.92	0.54	0.84	0.64	2.7	3.06	0.88	0.96	0.97	0.99	4.29	3.96	1.08	4.1	0.2	20.5	20	32	0.63	77	115	0.67	135	298	0.45	12.34	23.3	0.53	41.55	621	0.07	78.07	25.84	3.02	2295.88	2837.75	0.81	58.65	77.45	0.76	0.00335558	0.000457298	7.34
123D	123	D	SA-1055	L2	Severe	Sensitive	2.92	0.55	0.84	0.65	2.59	3.06	0.85	0.87	0.97	0.9	3.84	3.96	0.97	3.87	0.2	19.35	20.67	32	0.65	76	115	0.66	124.67	298	0.42	13.38	23.3	0.57	37.4	621	0.06	100	25.84	3.87	2760.95	2837.75	0.97	61.16	77.45	0.79	0.0033803	0.000457298	7.39
124A	124	A	SA-1055	L3	Severe	Sensitive	2.92	0.67	0.9	0.74	2.33	2.8	0.83	0.62	0.69	0.9	2.28	2.72	0.84	3.4	0.2	17	28	41	0.68	48	85	0.56	120	141	0.85	10.08	15.83	0.64	28.6	625.53	0.05	100	45.69	2.19	2070.09	2837.75	0.73	59.59	77.45	0.77	0.00187245	0.000457298	4.1
124B	124	B	SA-1055	L3	Severe	Sensitive	2.92	0.73	0.9	0.81	2.47	2.8	0.88	0.57	0.69	0.83	2.23	2.72	0.82	3.4	0.2	17	33	41	0.8	50	85	0.59	108	141	0.77	12.82	15.83	0.81	35.59	625.53	0.06	93.15	45.69	2.04	1842.41	2837.75	0.65	64.98	77.45	0.84	0.00179829	0.000457298	3.93
124C	124	C	SA-1055	L3	Severe	Sensitive	2.92	0.64	0.9	0.71	2.9	2.8	1.04	0.46	0.69	0.67	1.7	2.72	0.63	3.3	0.2	16.5	31	41	0.76	34	85	0.4	82	141	0.58	12.45	15.83	0.79	33.76	625.53	0.05	114.27	45.69	2.5	1743.07	2837.75	0.61	63.7	77.45	0.82	0.00172414	0.000457298	3.77
124D	124	D	SA-1055	L3	Severe	Sensitive	2.92	0.68	0.9	0.76	2.57	2.8	0.92	0.55	0.69	0.8	2.07	2.72	0.76	3.37	0.2	16.85	30.67	41	0.75	44	85	0.52	103.33	141	0.73	7.73	15.83	0.49	24.89	625.53	0.04	96.58	45.69	2.11	1885.19	2837.75	0.66	62.76	77.45	0.81	0.00179829	0.000457298	3.93
129A	129	A	SA-1759	R	Mild	Tolerant	5.72	0.48	0.81	0.59	1.2	2.87	0.42	0.3	0.54	0.56	0.8	1.06	0.76	1.9	0.5	3.8	24	45	0.53	306	221	1.38	724	1648	0.44	17.98	19.71	0.91	92.07	389.56	0.24	46.84	72.18	0.65	2134.01	1180.2	1.81	71.83	87.44	0.82	0.000185391	0.000247188	0.75
129B	129	B	SA-1759	R	Mild	Tolerant	5.72	0.67	0.81	0.83	1.48	2.87	0.52	0.43	0.54	0.8	1.47	1.06	1.39	1.6	0.5	3.2	42	45	0.93	373	221	1.69	1023	1648	0.62	16.93	19.71	0.86	63.02	389.56	0.16	46.84	72.18	0.65	2029.15	1180.2	1.72	68.66	87.44	0.79	9.27e-05	0.000247188	0.38
129C	129	C	SA-1759	R	Mild	Tolerant	5.72	0.76	0.81	0.94	1.15	2.87	0.4	0.44	0.54	0.82	1.38	1.06	1.3	1.9	0.5	3.8	37	45	0.82	333	221	1.51	1067	1648	0.65	16.35	19.71	0.83	61.99	389.56	0.16	46.84	72.18	0.65	1568.14	1180.2	1.33	64.21	87.44	0.73	0.000185391	0.000247188	0.75
129D	129	D	SA-1759	R	Mild	Tolerant	5.72	0.64	0.81	0.79	1.28	2.87	0.45	0.39	0.54	0.72	1.22	1.06	1.15	1.8	0.5	3.6	34.33	45	0.76	337.33	221	1.53	938	1648	0.57	16.82	19.71	0.85	74.69	389.56	0.19	47.04	72.18	0.65	1910.43	1180.2	1.62	68.24	87.44	0.78	0.000154493	0.000247188	0.63
130A	130	A	SA-1759	L1	Mild	Tolerant	5.72	0.52	1	0.52	2.76	2.64	1.05	0.8	0.91	0.88	3.41	4.58	0.75	2.3	0.4	5.75	20	27	0.74	66	104	0.63	88	190	0.46	14.6	19.37	0.75	239.39	237.69	1.01	40.28	71.15	0.57	2397.29	2806.42	0.85	67.12	74.4	0.9	0.00131628	0.000970214	1.36
130B	130	B	SA-1759	L1	Mild	Tolerant	5.72	1	1	1	2.67	2.64	1.01	1.3	0.91	1.43	5.71	4.58	1.25	0.5	0.4	1.25	36	27	1.33	149	104	1.43	307	190	1.62	10.75	19.37	0.56	117.15	237.69	0.49	40.28	71.15	0.57	2992.02	2806.42	1.07	65.84	74.4	0.89	0.00129774	0.000970214	1.34
130C	130	C	SA-1759	L1	Mild	Tolerant	5.72	1	1	1	2.2	2.64	0.83	0.96	0.91	1.06	4.66	4.58	1.02	2.7	0.4	6.75	32	27	1.19	103	104	0.99	151	190	0.8	10.3	19.37	0.53	116.01	237.69	0.49	40.28	71.15	0.57	2955.14	2806.42	1.05	63.19	74.4	0.85	0.00133482	0.000970214	1.38
130D	130	D	SA-1759	L1	Mild	Tolerant	5.72	0.84	1	0.84	2.54	2.64	0.96	1.02	0.91	1.12	4.59	4.58	1	1.83	0.4	4.58	29.33	27	1.09	106	104	1.02	182	190	0.96	14.48	19.37	0.75	90.16	237.69	0.38	40.28	71.15	0.57	2781.48	2806.42	0.99	65.38	74.4	0.88	0.00131628	0.000970214	1.36
131A	131	A	SA-1759	L2	Mild	Tolerant	5.72	0.52	1	0.52	2.83	3.02	0.94	0.98	0.87	1.13	5.02	4.21	1.19	2	0.2	10	29	37	0.78	162	101	1.6	185	325	0.57	20.7	21.58	0.96	23.59	467.85	0.05	56.06	95.82	0.59	2883.49	2212.65	1.3	73.55	68.92	1.07	0.00111235	0.000389321	2.86
131B	131	B	SA-1759	L2	Mild	Tolerant	5.72	1.1	1	1.1	2.46	3.02	0.82	1.01	0.87	1.16	4.25	4.21	1.01	3	0.2	15	31	37	0.84	68	101	0.67	113	325	0.35	17.8	21.58	0.83	43.38	467.85	0.09	56.06	95.82	0.59	2883.49	2212.65	1.3	71.83	68.92	1.04	0.000945495	0.000389321	2.43
131C	131	C	SA-1759	L2	Mild	Tolerant	5.72	0.81	1	0.81	2.38	3.02	0.79	1.08	0.87	1.24	4.4	4.21	1.05	1.8	0.2	9	37	37	1	82	101	0.81	166	325	0.51	20.55	21.58	0.95	53.97	467.85	0.12	56.06	95.82	0.59	2156.01	2212.65	0.97	70.38	68.92	1.02	0.00105673	0.000389321	2.71
131D	131	D	SA-1759	L2	Mild	Tolerant	5.72	0.81	1	0.81	2.56	3.02	0.85	1.02	0.87	1.17	4.56	4.21	1.08	2.27	0.2	11.35	32.33	37	0.87	104	101	1.03	154.67	325	0.48	15.39	21.58	0.71	86.29	467.85	0.18	56.06	95.82	0.59	2641	2212.65	1.19	71.92	68.92	1.04	0.00103819	0.000389321	2.67
132A	132	A	SA-1759	L3	Mild	Tolerant	5.72	0.73	0.91	0.8	2.71	2.84	0.95	0.69	0.59	1.17	2.64	2.67	0.99	1.3	0.2	6.5	26	40	0.65	37	66	0.56	56	111	0.51	18.65	18.18	1.03	13.24	463.14	0.03	44.17	49.57	0.89	2201.1	2479.06	0.89	68.92	68.15	1.01	0.00113089	0.000889878	1.27
132B	132	B	SA-1759	L3	Mild	Tolerant	5.72	1	0.91	1.1	2.5	2.84	0.88	0.67	0.59	1.14	2.57	2.67	0.96	2.8	0.2	14	38	40	0.95	50	66	0.76	101	111	0.91	22.25	18.18	1.22	28.53	463.14	0.06	44.17	49.57	0.89	2295.88	2479.06	0.93	73.63	68.15	1.08	0.00122358	0.000889878	1.38
132C	132	C	SA-1759	L3	Mild	Tolerant	5.72	0.84	0.91	0.92	2.88	2.84	1.01	0.77	0.59	1.31	2.98	2.67	1.12	1.5	0.2	7.5	32	40	0.8	44	66	0.67	72	111	0.65	18.2	18.18	1	15.98	463.14	0.04	44.17	49.57	0.89	2345.72	2479.06	0.95	66.27	68.15	0.97	0.00124212	0.000889878	1.4
132D	132	D	SA-1759	L3	Mild	Tolerant	5.72	0.86	0.91	0.94	2.7	2.84	0.95	0.71	0.59	1.2	2.73	2.67	1.02	1.87	0.2	9.35	32	40	0.8	43.67	66	0.66	76.33	111	0.69	20.58	18.18	1.13	47.61	463.14	0.1	44.77	49.57	0.9	2280.9	2479.06	0.92	69.61	68.15	1.02	0.00119886	0.000889878	1.35
133A	133	A	SA-1759	R	Moderate	Tolerant	5.72	0.51	0.81	0.63	0.67	2.87	0.23	0.27	0.54	0.5	0.96	1.06	0.91	2.1	0.5	4.2	29	45	0.64	633	221	2.86	2257	1648	1.37	13.08	19.71	0.66	31.32	429.01	0.07	82.61	36.69	2.25	1234.79	1180.2	1.05	63.7	87.44	0.73	0.000241009	0.000247188	0.98
133B	133	B	SA-1759	R	Moderate	Tolerant	5.72	0.56	0.81	0.69	0.54	2.87	0.19	0.66	0.54	1.22	1.78	1.06	1.68	1.4	0.5	2.8	33	45	0.73	326	221	1.48	3630	1648	2.2	9.35	19.71	0.47	24.65	429.01	0.06	82.61	36.69	2.25	1131.89	1180.2	0.96	59.5	87.44	0.68	0.000148313	0.000247188	0.6
133C	133	C	SA-1759	R	Moderate	Tolerant	5.72	0.57	0.81	0.7	1.1	2.87	0.38	0.28	0.54	0.52	0.86	1.06	0.81	2.4	0.5	4.8	26	45	0.58	510	221	2.31	1706	1648	1.04	18.36	19.71	0.93	25.77	429.01	0.06	80.01	36.69	2.18	975.31	1180.2	0.83	64.73	87.44	0.74	3.71e-05	0.000247188	0.15
133D	133	D	SA-1759	R	Moderate	Tolerant	5.72	0.55	0.81	0.67	0.77	2.87	0.27	0.4	0.54	0.74	1.2	1.06	1.13	1.97	0.5	3.94	29.33	45	0.65	489.67	221	2.22	2531	1648	1.54	13.98	19.71	0.71	40.85	429.01	0.1	78.6	36.69	2.14	1113.99	1180.2	0.94	62.64	87.44	0.72	0.000142133	0.000247188	0.58
134A	134	A	SA-1759	L1	Moderate	Tolerant	5.72	0.59	1	0.59	2.1	2.64	0.8	0.92	0.91	1.01	3.99	4.58	0.87	2.6	0.4	6.5	28	27	1.04	82	104	0.79	108	190	0.57	2.7	19.37	0.14	29.56	284.74	0.1	66.21	36.69	1.8	1970.09	2806.42	0.7	80.05	74.4	1.08	0.00202076	0.000970214	2.08
134B	134	B	SA-1759	L1	Moderate	Tolerant	5.72	0.67	1	0.67	1.99	2.64	0.75	0.81	0.91	0.89	3.47	4.58	0.76	2.5	0.4	6.25	27	27	1	84	104	0.81	135	190	0.71	11.21	19.37	0.58	29.15	284.74	0.1	66.21	36.69	1.8	2049.46	2806.42	0.73	78.17	74.4	1.05	0.00207638	0.000970214	2.14
134C	134	C	SA-1759	L1	Moderate	Tolerant	5.72	0.41	1	0.41	2.12	2.64	0.8	0.91	0.91	1	3.99	4.58	0.87	1.7	0.4	4.25	16	27	0.59	96	104	0.92	83	190	0.44	4.6	19.37	0.24	21.36	284.74	0.08	66.21	36.69	1.8	2201.1	2806.42	0.78	75.86	74.4	1.02	0.00205784	0.000970214	2.12
134D	134	D	SA-1759	L1	Moderate	Tolerant	5.72	0.56	1	0.56	2.07	2.64	0.78	0.88	0.91	0.97	3.82	4.58	0.83	2.27	0.4	5.68	23.67	27	0.88	87.33	104	0.84	108.67	190	0.57	8.85	19.37	0.46	42.22	284.74	0.15	68.51	36.69	1.87	2073.55	2806.42	0.74	78.03	74.4	1.05	0.00205166	0.000970214	2.12
135A	135	A	SA-1759	L2	Moderate	Tolerant	5.72	0.72	1	0.72	2.42	3.02	0.8	1.05	0.87	1.21	4.16	4.21	0.99	2.1	0.2	10.5	22	37	0.59	59	101	0.58	78	325	0.24	10.25	21.58	0.48	34	468.1	0.07	60.5	31.22	1.94	2592.7	2212.65	1.17	71.58	68.92	1.04	0.00148313	0.000389321	3.81
135B	135	B	SA-1759	L2	Moderate	Tolerant	5.72	0.85	1	0.85	2.22	3.02	0.74	0.98	0.87	1.13	4.44	4.21	1.06	3.8	0.2	19	33	37	0.89	69	101	0.68	112	325	0.35	3.6	21.58	0.17	27.5	468.1	0.06	60.5	31.22	1.94	2684.27	2212.65	1.21	72.77	68.92	1.06	0.00148313	0.000389321	3.81
135C	135	C	SA-1759	L2	Moderate	Tolerant	5.72	0.6	1	0.6	2.5	3.02	0.83	0.92	0.87	1.06	3.7	4.21	0.88	2.5	0.2	12.5	17	37	0.46	48	101	0.48	63	325	0.19	17.65	21.58	0.82	20.7	468.1	0.04	60.5	31.22	1.94	2534.37	2212.65	1.15	72.77	68.92	1.06	0.00133482	0.000389321	3.43
135D	135	D	SA-1759	L2	Moderate	Tolerant	5.72	0.72	1	0.72	2.38	3.02	0.79	0.98	0.87	1.13	4.1	4.21	0.97	2.8	0.2	14	24	37	0.65	58.67	101	0.58	84.33	325	0.26	11.83	21.58	0.55	38.36	468.1	0.08	72.38	31.22	2.32	2603.78	2212.65	1.18	72.37	68.92	1.05	0.00143369	0.000389321	3.68
136A	136	A	SA-1759	L3	Moderate	Tolerant	5.72	0.75	0.91	0.82	2.61	2.84	0.92	0.64	0.59	1.09	2.24	2.67	0.84	1.5	0.2	7.5	29	40	0.73	36	66	0.55	58	111	0.52	26.3	18.18	1.45	30.39	534.18	0.06	121.12	42.16	2.87	2592.7	2479.06	1.05	69.78	68.15	1.02	0.002132	0.000889878	2.4
136B	136	B	SA-1759	L3	Moderate	Tolerant	5.72	0.66	0.91	0.73	2.22	2.84	0.78	0.63	0.59	1.07	2.26	2.67	0.85	3.1	0.2	15.5	30	40	0.75	36	66	0.55	89	111	0.8	13.25	18.18	0.73	17.28	534.18	0.03	121.12	42.16	2.87	2684.27	2479.06	1.08	73.63	68.15	1.08	0.00218762	0.000889878	2.46
136C	136	C	SA-1759	L3	Moderate	Tolerant	5.72	0.82	0.91	0.9	2.32	2.84	0.82	0.64	0.59	1.09	2.13	2.67	0.8	3.1	0.2	15.5	34	40	0.85	39	66	0.59	83	111	0.75	32.82	18.18	1.81	35.24	534.18	0.07	113.31	42.16	2.69	2534.37	2479.06	1.02	67.98	68.15	1	0.00216908	0.000889878	2.44
136D	136	D	SA-1759	L3	Moderate	Tolerant	5.72	0.74	0.91	0.82	2.38	2.84	0.84	0.64	0.59	1.09	2.21	2.67	0.83	2.57	0.2	12.85	31	40	0.78	37	66	0.56	76.67	111	0.69	21.27	18.18	1.17	41.99	534.18	0.08	94.91	42.16	2.25	2603.78	2479.06	1.05	70.46	68.15	1.03	0.0021629	0.000889878	2.43
137A	137	A	SA-1759	R	Severe	Tolerant	5.72	0.65	0.81	0.8	1	2.87	0.35	0.31	0.54	0.57	1.39	1.06	1.31	4.4	0.5	8.8	28	45	0.62	170	221	0.77	1441	1648	0.87	14.53	15.34	0.95	42.57	513.79	0.08	69.15	36.74	1.88	604.74	1180.2	0.51	63.7	87.44	0.73	0	0.000247188	0
137B	137	B	SA-1759	R	Severe	Tolerant	5.72	1.5	0.81	1.85	0.8	2.87	0.28	0.42	0.54	0.78	4.33	1.06	4.09	2.5	0.5	5	43	45	0.96	289	221	1.31	1904	1648	1.16	14.1	15.34	0.92	44.93	513.79	0.09	90.94	36.74	2.48	433.22	1180.2	0.37	59.5	87.44	0.68	0.000148313	0.000247188	0.6
137C	137	C	SA-1759	R	Severe	Tolerant	5.72	1.7	0.81	2.1	0.77	2.87	0.27	0.48	0.54	0.89	5.17	1.06	4.88	2.9	0.5	5.8	51	45	1.13	383	221	1.73	2581	1648	1.57	13.34	15.34	0.87	39.63	513.79	0.08	87.88	36.74	2.39	562.68	1180.2	0.48	64.73	87.44	0.74	3.71e-05	0.000247188	0.15
137D	137	D	SA-1759	R	Severe	Tolerant	5.72	1.28	0.81	1.58	0.86	2.87	0.3	0.4	0.54	0.74	3.63	1.06	3.43	3.27	0.5	6.54	40.67	45	0.9	280.67	221	1.27	1975.33	1648	1.2	14.94	15.34	0.97	41.79	513.79	0.08	79.28	36.74	2.16	533.54	1180.2	0.45	62.64	87.44	0.72	6.18e-05	0.000247188	0.25
138A	138	A	SA-1759	L1	Severe	Tolerant	5.72	0.48	1	0.48	2.01	2.64	0.76	0.91	0.91	1	3.72	4.58	0.81	1.9	0.4	4.75	18	27	0.67	76	104	0.73	115	190	0.61	10.5	16.54	0.64	55.2	344.83	0.16	65.93	46.48	1.42	1123.94	2806.42	0.4	80.05	74.4	1.08	0.00407861	0.000970214	4.2
138B	138	B	SA-1759	L1	Severe	Tolerant	5.72	0.49	1	0.49	2.11	2.64	0.8	0.77	0.91	0.85	3.78	4.58	0.83	2.3	0.4	5.75	24	27	0.89	89	104	0.86	125	190	0.66	9.95	16.54	0.6	65.4	344.83	0.19	94.53	46.48	2.03	1244.02	2806.42	0.44	78.17	74.4	1.05	0.00402299	0.000970214	4.15
138C	138	C	SA-1759	L1	Severe	Tolerant	5.72	0.61	1	0.61	2.55	2.64	0.97	0.88	0.91	0.97	3.34	4.58	0.73	3.2	0.4	8	25	27	0.93	74	104	0.71	117	190	0.62	10.56	16.54	0.64	34.3	344.83	0.1	111.84	46.48	2.41	1131.89	2806.42	0.4	75.86	74.4	1.02	0.00411568	0.000970214	4.24
138D	138	D	SA-1759	L1	Severe	Tolerant	5.72	0.53	1	0.53	2.22	2.64	0.84	0.85	0.91	0.93	3.61	4.58	0.79	2.47	0.4	6.18	22.33	27	0.83	79.67	104	0.77	119	190	0.63	11.23	16.54	0.68	53.83	344.83	0.16	84.56	46.48	1.82	1166.62	2806.42	0.42	78.03	74.4	1.05	0.00407243	0.000970214	4.2
139A	139	A	SA-1759	L2	Severe	Tolerant	5.72	0.42	1	0.42	2.07	3.02	0.69	1.05	0.87	1.21	3.72	4.21	0.88	1.9	0.2	9.5	16	37	0.43	51	101	0.5	94	325	0.29	14.6	15.8	0.92	35.3	524.53	0.07	56.47	32.57	1.73	1913.71	2212.65	0.87	71.58	68.92	1.04	0.00339266	0.000389321	8.71
139B	139	B	SA-1759	L2	Severe	Tolerant	5.72	0.63	1	0.63	2.71	3.02	0.9	1.05	0.87	1.21	4.26	4.21	1.01	3.1	0.2	15.5	24	37	0.65	70	101	0.69	129	325	0.4	14.35	15.8	0.91	38.4	524.53	0.07	96.24	32.57	2.96	1895.48	2212.65	0.86	72.77	68.92	1.06	0.00335558	0.000389321	8.62
139C	139	C	SA-1759	L2	Severe	Tolerant	5.72	0.77	1	0.77	2.09	3.02	0.69	0.96	0.87	1.1	4.54	4.21	1.08	3.2	0.2	16	27	37	0.73	98	101	0.97	141	325	0.43	14.81	15.8	0.94	34.6	524.53	0.07	96.24	32.57	2.96	1825.24	2212.65	0.83	72.77	68.92	1.06	0.00346681	0.000389321	8.91
139D	139	D	SA-1759	L2	Severe	Tolerant	5.72	0.61	1	0.61	2.29	3.02	0.76	1.02	0.87	1.17	4.17	4.21	0.99	2.73	0.2	13.65	22.33	37	0.6	73	101	0.72	121.33	325	0.37	15.48	15.8	0.98	34.83	524.53	0.07	76.36	32.57	2.34	1878.14	2212.65	0.85	72.37	68.92	1.05	0.00340502	0.000389321	8.75
140A	140	A	SA-1759	L3	Severe	Tolerant	5.72	0.68	0.91	0.75	2.54	2.84	0.89	0.67	0.59	1.14	2.28	2.67	0.85	1.9	0.2	9.5	25	40	0.63	33	66	0.5	70	111	0.63	18.5	13.68	1.35	37.2	672	0.06	85.06	31.18	2.73	2070.09	2479.06	0.84	68.92	68.15	1.01	0.00228031	0.000889878	2.56
140B	140	B	SA-1759	L3	Severe	Tolerant	5.72	0.7	0.91	0.77	2.77	2.84	0.98	0.67	0.59	1.14	2.17	2.67	0.81	2.9	0.2	14.5	28	40	0.7	40	66	0.61	97	111	0.87	18	13.68	1.32	31	672	0.05	82.04	31.18	2.63	2397.29	2479.06	0.97	66.01	68.15	0.97	0.00233593	0.000889878	2.63
140C	140	C	SA-1759	L3	Severe	Tolerant	5.72	0.66	0.91	0.73	2.65	2.84	0.93	0.56	0.59	0.95	1.83	2.67	0.69	2.4	0.2	12	28	40	0.7	35	66	0.53	83	111	0.75	14.65	13.68	1.07	50	672	0.07	55.55	31.18	1.78	2371.29	2479.06	0.96	65.15	68.15	0.96	0.00222469	0.000889878	2.5
140D	140	D	SA-1759	L3	Severe	Tolerant	5.72	0.68	0.91	0.75	2.65	2.84	0.93	0.63	0.59	1.07	2.09	2.67	0.78	2.4	0.2	12	27	40	0.68	36	66	0.55	83.33	111	0.75	18.11	13.68	1.32	36.73	672	0.06	76.93	31.18	2.47	2279.56	2479.06	0.92	66.7	68.15	0.98	0.00228031	0.000889878	2.56
145A	145	A	SA-1766	R	Mild	Very Tolerant/Superior	6.9	0.67	1.8	0.37	2.09	2.87	0.73	0.48	1.06	0.45	1.48	0.74	2	2.64	0.13	20.31	32	166	0.19	144	957	0.15	491	1531	0.32	15.68	11.37	1.38	102.14	297.27	0.34	38.58	41.66	0.93	210.98	852.32	0.25	77.91	45.45	1.71	0.0004264	0.000902237	0.47
145B	145	B	SA-1766	R	Mild	Very Tolerant/Superior	6.9	0.49	1.8	0.27	2.1	2.87	0.73	0.55	1.06	0.52	1.1	0.87	1.26	2.49	0.13	19.15	31	166	0.19	127	957	0.13	426	1531	0.28	16.08	11.37	1.41	123.9	297.27	0.42	59.85	41.66	1.44	429.74	852.32	0.5	87.75	45.45	1.93	0.000296626	0.000902237	0.33
145C	145	C	SA-1766	R	Mild	Very Tolerant/Superior	6.9	1	1.8	0.56	1.93	2.87	0.67	0.49	1.06	0.46	2.23	0.79	2.82	2.78	0.13	21.39	41	166	0.25	198	957	0.21	542	1531	0.35	11.23	11.37	0.99	115.91	297.27	0.39	43.99	41.66	1.06	339.25	852.32	0.4	88.15	45.45	1.94	0.000593252	0.000902237	0.66
145D	145	D	SA-1766	R	Mild	Very Tolerant/Superior	6.9	0.72	1.8	0.4	2.04	2.87	0.71	0.51	1.06	0.48	1.6	0.8	2	2.64	0.13	20.31	34.67	166	0.21	156.33	957	0.16	486.33	1531	0.32	15.91	11.37	1.4	74.07	297.27	0.25	49.66	41.66	1.19	326.66	852.32	0.38	84.61	45.45	1.86	0.000438759	0.000902237	0.49
146A	146	A	SA-1766	L1	Mild	Very Tolerant/Superior	6.9	0.6	0.8	0.75	2.53	3.28	0.77	0.69	0.73	0.95	2.63	3.07	0.86	0.63	0.17	3.71	24	29	0.83	101	148	0.68	81	79	1.03	14.85	10.13	1.47	171.23	252.72	0.68	31.53	59.89	0.53	2247.7	2616.31	0.86	66.57	67.24	0.99	0.00103819	0.000698307	1.49
146B	146	B	SA-1766	L1	Mild	Very Tolerant/Superior	6.9	0.7	0.8	0.88	3.24	3.28	0.99	0.61	0.73	0.84	2.18	3.07	0.71	0.69	0.17	4.06	26	29	0.9	94	148	0.64	52	79	0.66	16.15	10.13	1.59	159.35	252.72	0.63	68.2	59.89	1.14	2883.49	2616.31	1.1	61.65	67.24	0.92	0.00105673	0.000698307	1.51
146C	146	C	SA-1766	L1	Mild	Very Tolerant/Superior	6.9	0.51	0.8	0.64	2.53	3.28	0.77	0.62	0.73	0.85	1.96	3.07	0.64	0.65	0.17	3.82	24	29	0.83	68	148	0.46	66	79	0.84	11.85	10.13	1.17	160.51	252.72	0.64	31.53	59.89	0.53	2955.14	2616.31	1.13	55.52	67.24	0.83	0.000945495	0.000698307	1.35
146D	146	D	SA-1766	L1	Mild	Very Tolerant/Superior	6.9	0.6	0.8	0.75	2.77	3.28	0.85	0.64	0.73	0.88	2.26	3.07	0.74	0.66	0.17	3.88	24.67	29	0.85	87.67	148	0.59	66.33	79	0.84	14.18	10.13	1.4	126.84	252.72	0.5	45.35	59.89	0.76	2695.44	2616.31	1.03	61.25	67.24	0.91	0.00101347	0.000698307	1.45
147A	147	A	SA-1766	L2	Mild	Very Tolerant/Superior	6.9	0.57	0.88	0.65	2.75	3.8	0.72	0.77	0.87	0.89	2.91	3.74	0.78	0.67	0.12	5.58	27	29	0.93	121	181	0.67	96	81	1.19	14.4	12.83	1.12	72.01	299.94	0.24	55.36	44.2	1.25	2592.7	2616.31	0.99	52.91	67.24	0.79	0.0011865	0.000698307	1.7
147B	147	B	SA-1766	L2	Mild	Very Tolerant/Superior	6.9	0.51	0.88	0.58	3.05	3.8	0.8	0.73	0.87	0.84	2.63	3.74	0.7	0.51	0.12	4.25	22	29	0.76	112	181	0.62	67	81	0.83	17.15	12.83	1.34	163.34	299.94	0.55	66.25	44.2	1.5	2684.27	2616.31	1.03	54.72	67.24	0.81	0.00103819	0.000698307	1.49
147C	147	C	SA-1766	L2	Mild	Very Tolerant/Superior	6.9	0.5	0.88	0.57	2.91	3.8	0.77	0.82	0.87	0.94	2.9	3.74	0.78	0.69	0.12	5.75	28	29	0.97	109	181	0.6	78	81	0.96	14.35	12.83	1.12	132.9	299.94	0.44	55.36	44.2	1.25	2563.27	2616.31	0.98	54.92	67.24	0.82	0.00113089	0.000698307	1.62
147D	147	D	SA-1766	L2	Mild	Very Tolerant/Superior	6.9	0.53	0.88	0.6	2.9	3.8	0.76	0.77	0.87	0.89	2.81	3.74	0.75	0.62	0.12	5.17	25.67	29	0.89	114	181	0.63	80.33	81	0.99	19.44	12.83	1.52	48.36	299.94	0.16	66.3	44.2	1.5	2613.41	2616.31	1	54.18	67.24	0.81	0.00111853	0.000698307	1.6
148A	148	A	SA-1766	L3	Mild	Very Tolerant/Superior	6.9	0.64	0.96	0.67	2.87	3.36	0.85	0.71	0.72	0.99	2.7	3.16	0.85	0.36	0.1	3.6	28	35	0.8	65	149	0.44	57	57	1	17.8	11.15	1.6	63.17	339.16	0.19	28.86	20.9	1.38	1951.01	2616.31	0.75	25.2	67.24	0.38	0.00172414	0.000698307	2.47
148B	148	B	SA-1766	L3	Mild	Very Tolerant/Superior	6.9	0.65	0.96	0.68	3.05	3.36	0.91	0.72	0.72	1	2.86	3.16	0.91	0.1	0.1	1	25	35	0.71	58	149	0.39	59	57	1.04	14.95	11.15	1.34	49.03	339.16	0.15	45.09	20.9	2.16	2029.15	2616.31	0.78	26.1	67.24	0.39	0.0017056	0.000698307	2.44
148C	148	C	SA-1766	L3	Mild	Very Tolerant/Superior	6.9	0.6	0.96	0.63	2.91	3.36	0.87	0.79	0.72	1.1	2.81	3.16	0.89	0.42	0.1	4.2	27	35	0.77	84	149	0.56	69	57	1.21	7.5	11.15	0.67	54.33	339.16	0.16	45.09	20.9	2.16	2029.15	2616.31	0.78	24.4	67.24	0.36	0.00172414	0.000698307	2.47
148D	148	D	SA-1766	L3	Mild	Very Tolerant/Superior	6.9	0.63	0.96	0.66	2.94	3.36	0.88	0.74	0.72	1.03	2.79	3.16	0.88	0.29	0.1	2.9	26.67	35	0.76	69	149	0.46	61.67	57	1.08	14.12	11.15	1.27	47	339.16	0.14	37.34	20.9	1.79	2003.1	2616.31	0.77	25.23	67.24	0.38	0.00171796	0.000698307	2.46
149A	149	A	SA-1766	R	Moderate	Very Tolerant/Superior	6.9	0.4	1.8	0.22	1.55	2.87	0.54	0.65	1.06	0.61	1.61	0.74	2.18	2.6	0.13	20	39	166	0.23	125	957	0.13	1020	1531	0.67	13.43	11.37	1.18	177.93	375.53	0.47	66.98	60.07	1.12	2345.72	852.32	2.75	57.08	45.45	1.26	0.000185391	0.000902237	0.21
149B	149	B	SA-1766	R	Moderate	Very Tolerant/Superior	6.9	0.95	1.8	0.53	1.45	2.87	0.51	0.54	1.06	0.51	1.49	0.87	1.71	2.1	0.13	16.15	49	166	0.3	112	957	0.12	1005	1531	0.66	12.5	11.37	1.1	100.74	375.53	0.27	64.87	60.07	1.08	1085.44	852.32	1.27	63.1	45.45	1.39	7.42e-05	0.000902237	0.08
149C	149	C	SA-1766	R	Moderate	Very Tolerant/Superior	6.9	1.1	1.8	0.61	1.11	2.87	0.39	0.48	1.06	0.45	2.01	0.79	2.54	2.1	0.13	16.15	58	166	0.35	149	957	0.16	1233	1531	0.81	17.7	11.37	1.56	124.27	375.53	0.33	67.17	60.07	1.12	1116.07	852.32	1.31	62.65	45.45	1.38	0.000166852	0.000902237	0.19
149D	149	D	SA-1766	R	Moderate	Very Tolerant/Superior	6.9	0.84	1.8	0.47	1.34	2.87	0.47	0.52	1.06	0.49	1.37	0.8	1.71	3.6	0.13	27.69	47.25	166	0.28	125	957	0.13	1055	1531	0.69	13.79	11.37	1.21	68.41	375.53	0.18	77.87	60.07	1.3	1515.74	852.32	1.78	60.94	45.45	1.34	0.000142133	0.000902237	0.16
150A	150	A	SA-1766	L1	Moderate	Very Tolerant/Superior	6.9	1.3	0.8	1.63	3.04	3.28	0.93	1.04	0.73	1.43	4.76	3.07	1.55	2.12	0.17	12.47	25	29	0.86	71	148	0.48	76	79	0.96	13.2	10.13	1.3	260.42	282.96	0.92	67.47	84.59	0.8	2505.98	2616.31	0.96	67.87	67.24	1.01	0.00124212	0.000698307	1.78
150B	150	B	SA-1766	L1	Moderate	Very Tolerant/Superior	6.9	0.54	0.8	0.68	2.93	3.28	0.89	0.76	0.73	1.04	2.65	3.07	0.86	2.06	0.17	12.12	24	29	0.83	56	148	0.38	84	79	1.06	9.5	10.13	0.94	100.48	282.96	0.36	69.43	84.59	0.82	2201.1	2616.31	0.84	61.65	67.24	0.92	0.00131628	0.000698307	1.89
150C	150	C	SA-1766	L1	Moderate	Very Tolerant/Superior	6.9	0.75	0.8	0.94	2.96	3.28	0.9	0.77	0.73	1.06	2.72	3.07	0.89	1.93	0.17	11.35	31	29	1.07	51	148	0.34	101	79	1.28	18.55	10.13	1.83	195.25	282.96	0.69	66.9	84.59	0.79	2563.27	2616.31	0.98	61.15	67.24	0.91	0.00129774	0.000698307	1.86
150D	150	D	SA-1766	L1	Moderate	Very Tolerant/Superior	6.9	0.78	0.8	0.98	2.86	3.28	0.87	0.81	0.73	1.11	3.08	3.07	1	2.75	0.17	16.18	25.5	29	0.88	53	148	0.36	82.75	79	1.05	12.06	10.13	1.19	71.78	282.96	0.25	83.97	84.59	0.99	2423.45	2616.31	0.93	63.55	67.24	0.95	0.00128538	0.000698307	1.84
151A	151	A	SA-1766	L2	Moderate	Very Tolerant/Superior	6.9	1.2	0.88	1.36	3.66	3.8	0.96	0.78	0.87	0.9	4.13	3.74	1.1	3.18	0.12	26.5	31	29	1.07	58	181	0.32	111	81	1.37	12.3	12.83	0.96	182.78	409.26	0.45	71.76	41.67	1.72	2715.93	2616.31	1.04	54.62	67.24	0.81	0.00133482	0.000698307	1.91
151B	151	B	SA-1766	L2	Moderate	Very Tolerant/Superior	6.9	0.61	0.88	0.69	3.06	3.8	0.81	0.81	0.87	0.93	2.89	3.74	0.77	2.22	0.12	18.5	27	29	0.93	61	181	0.34	81	81	1	13.35	12.83	1.04	116.31	409.26	0.28	69.25	41.67	1.66	2247.7	2616.31	0.86	50.1	67.24	0.75	0.00113089	0.000698307	1.62
151C	151	C	SA-1766	L2	Moderate	Very Tolerant/Superior	6.9	0.67	0.88	0.76	3.07	3.8	0.81	0.82	0.87	0.94	2.98	3.74	0.8	2.21	0.12	18.42	31	29	1.07	57	181	0.31	110	81	1.36	20.7	12.83	1.61	117.04	409.26	0.29	69.61	41.67	1.67	2397.29	2616.31	0.92	50.7	67.24	0.75	0.00116796	0.000698307	1.67
151D	151	D	SA-1766	L2	Moderate	Very Tolerant/Superior	6.9	0.77	0.88	0.88	3.13	3.8	0.82	0.81	0.87	0.93	3.25	3.74	0.87	2.28	0.12	19	29	29	1	55.75	181	0.31	98.75	81	1.22	13.13	12.83	1.02	91.05	409.26	0.22	77.05	41.67	1.85	2453.64	2616.31	0.94	51.81	67.24	0.77	0.00121122	0.000698307	1.74
152A	152	A	SA-1766	L3	Moderate	Very Tolerant/Superior	6.9	1.2	0.96	1.25	3.05	3.36	0.91	0.55	0.72	0.76	3.2	3.16	1.01	1.21	0.1	12.1	44	35	1.26	46	149	0.31	75	57	1.32	14.8	11.15	1.33	90.58	434.38	0.21	61.71	53.95	1.14	2715.93	2616.31	1.04	53.61	67.24	0.8	0.00101965	0.000698307	1.46
152B	152	B	SA-1766	L3	Moderate	Very Tolerant/Superior	6.9	0.65	0.96	0.68	2.8	3.36	0.83	0.79	0.72	1.1	2.9	3.16	0.92	1.85	0.1	18.5	28	35	0.8	47	149	0.32	83	57	1.46	14.65	11.15	1.31	85.44	434.38	0.2	55.91	53.95	1.04	2781.06	2616.31	1.06	52.11	67.24	0.78	0.00105673	0.000698307	1.51
152C	152	C	SA-1766	L3	Moderate	Very Tolerant/Superior	6.9	0.56	0.96	0.58	2.51	3.36	0.75	0.7	0.72	0.97	2.44	3.16	0.77	1.25	0.1	12.5	23	35	0.66	34	149	0.23	66	57	1.16	13.85	11.15	1.24	60.53	434.38	0.14	65.01	53.95	1.21	2748.19	2616.31	1.05	54.42	67.24	0.81	0.00114942	0.000698307	1.65
152D	152	D	SA-1766	L3	Moderate	Very Tolerant/Superior	6.9	0.76	0.96	0.79	2.78	3.36	0.83	0.69	0.72	0.96	2.83	3.16	0.9	1.44	0.1	14.4	30	35	0.86	43	149	0.29	76.25	57	1.34	16.19	11.15	1.45	42.42	434.38	0.1	72.6	53.95	1.35	2748.39	2616.31	1.05	53.38	67.24	0.79	0.00107527	0.000698307	1.54
153A	153	A	SA-1766	R	Severe	Very Tolerant/Superior	6.9	0.26	1.8	0.14	1.15	2.87	0.4	0.34	1.06	0.32	2.91	0.74	3.93	11.4	0.13	87.69	31	166	0.19	47	957	0.05	1061	1531	0.69	12.4	12.75	0.97	34.59	543.27	0.06	102.49	35.96	2.85	2781.06	852.32	3.26	36.25	45.45	0.8	0.000111235	0.000902237	0.12
153B	153	B	SA-1766	R	Severe	Very Tolerant/Superior	6.9	0.94	1.8	0.52	0.69	2.87	0.24	0.24	1.06	0.23	1.86	0.87	2.14	13.1	0.13	100.77	47	166	0.28	103	957	0.11	999	1531	0.65	11.94	12.75	0.94	37.32	543.27	0.07	88.11	35.96	2.45	1951.01	852.32	2.29	38.45	45.45	0.85	1.85e-05	0.000902237	0.02
153C	153	C	SA-1766	R	Severe	Very Tolerant/Superior	6.9	1	1.8	0.56	0.76	2.87	0.27	0.28	1.06	0.26	1.86	0.79	2.35	12.3	0.13	94.62	46	166	0.28	103	957	0.11	1072	1531	0.7	11.64	12.75	0.91	35.95	543.27	0.07	89.73	35.96	2.5	1291.9	852.32	1.52	37.15	45.45	0.82	0.000148313	0.000902237	0.16
153D	153	D	SA-1766	R	Severe	Very Tolerant/Superior	6.9	0.85	1.8	0.47	0.79	2.87	0.28	0.29	1.06	0.27	1.72	0.8	2.15	11.63	0.13	89.46	44.25	166	0.27	100.75	957	0.11	1117.25	1531	0.73	12.21	12.75	0.96	34.59	543.27	0.06	95.3	35.96	2.65	2007.99	852.32	2.36	37.28	45.45	0.82	9.27e-05	0.000902237	0.1
154A	154	A	SA-1766	L1	Severe	Very Tolerant/Superior	6.9	0.51	0.8	0.64	2.82	3.28	0.86	0.71	0.73	0.97	3.53	3.07	1.15	4.9	0.17	28.82	10	29	0.34	27	148	0.18	78	79	0.99	11.25	13.15	0.86	37.5	478.3	0.08	90.42	43.43	2.08	1419.45	2616.31	0.54	68.37	67.24	1.02	0.00248424	0.000698307	3.56
154B	154	B	SA-1766	L1	Severe	Very Tolerant/Superior	6.9	0.73	0.8	0.91	3	3.28	0.92	0.73	0.73	1	2.79	3.07	0.91	2.19	0.17	12.88	27	29	0.93	53	148	0.36	97	79	1.23	8.95	13.15	0.68	37.5	478.3	0.08	89.41	43.43	2.06	1216.63	2616.31	0.47	63.86	67.24	0.95	0.00253986	0.000698307	3.64
154C	154	C	SA-1766	L1	Severe	Very Tolerant/Superior	6.9	0.61	0.8	0.76	3.05	3.28	0.93	0.82	0.73	1.12	2.7	3.07	0.88	3.36	0.17	19.77	32	29	1.1	50	148	0.34	100	79	1.27	11.19	13.15	0.85	35.47	478.3	0.07	96.27	43.43	2.22	581.71	2616.31	0.22	59.04	67.24	0.88	0.00244716	0.000698307	3.5
154D	154	D	SA-1766	L1	Severe	Very Tolerant/Superior	6.9	0.57	0.8	0.71	2.88	3.28	0.88	0.74	0.73	1.01	2.9	3.07	0.95	3.55	0.17	20.88	23.25	29	0.8	44	148	0.3	90.75	79	1.15	10.1	13.15	0.77	37.5	478.3	0.08	89.91	43.43	2.07	1072.6	2616.31	0.41	63.76	67.24	0.95	0.00249042	0.000698307	3.57
155A	155	A	SA-1766	L2	Severe	Very Tolerant/Superior	6.9	0.51	0.88	0.58	2.66	3.8	0.7	0.56	0.87	0.64	2.49	3.74	0.67	4.08	0.12	34	25	29	0.86	27	181	0.15	79	81	0.98	12.6	15.1	0.83	32.18	550.8	0.06	96.85	37.89	2.56	2224.21	2616.31	0.85	59.54	67.24	0.89	0.00250278	0.000698307	3.58
155B	155	B	SA-1766	L2	Severe	Very Tolerant/Superior	6.9	0.4	0.88	0.45	3.24	3.8	0.85	0.72	0.87	0.83	3.73	3.74	1	3.79	0.12	31.58	27	29	0.93	51	181	0.28	113	81	1.4	12.36	15.1	0.82	38	550.8	0.07	90.09	37.89	2.38	2201.1	2616.31	0.84	60.04	67.24	0.89	0.00224323	0.000698307	3.21
155C	155	C	SA-1766	L2	Severe	Very Tolerant/Superior	6.9	0.66	0.88	0.75	3.11	3.8	0.82	0.65	0.87	0.75	3.87	3.74	1.04	3.26	0.12	27.17	25	29	0.86	60	181	0.33	93	81	1.15	12.21	15.1	0.81	37.16	550.8	0.07	87.99	37.89	2.32	1989.47	2616.31	0.76	56.73	67.24	0.84	0.00226177	0.000698307	3.24
155D	155	D	SA-1766	L2	Severe	Very Tolerant/Superior	6.9	0.55	0.88	0.62	2.71	3.8	0.71	0.72	0.87	0.83	2.8	3.74	0.75	3.67	0.12	30.58	27.75	29	0.96	52.25	181	0.29	107	81	1.32	12.6	15.1	0.83	32.18	550.8	0.06	93.47	37.89	2.47	2138.26	2616.31	0.82	58.77	67.24	0.87	0.00233593	0.000698307	3.35
156A	156	A	SA-1766	L3	Severe	Very Tolerant/Superior	6.9	0.54	0.96	0.56	2.84	3.36	0.85	0.81	0.72	1.13	3.05	3.16	0.97	4.95	0.1	49.5	23	35	0.66	42	149	0.28	84	57	1.47	13.35	10	1.34	34.1	600.7	0.06	120.2	26.56	4.53	2247.7	2616.31	0.86	47.29	67.24	0.7	0.00124212	0.000698307	1.78
156B	156	B	SA-1766	L3	Severe	Very Tolerant/Superior	6.9	0.49	0.96	0.51	2.77	3.36	0.82	0.56	0.72	0.78	2.02	3.16	0.64	4.28	0.1	42.8	25	35	0.71	19	149	0.13	46	57	0.81	14.5	10	1.45	36.45	600.7	0.06	84.82	26.56	3.19	2070.09	2616.31	0.79	37.35	67.24	0.56	0.00113089	0.000698307	1.62
156C	156	C	SA-1766	L3	Severe	Very Tolerant/Superior	6.9	0.58	0.96	0.6	2.1	3.36	0.63	0.57	0.72	0.79	2.14	3.16	0.68	3.95	0.1	39.5	18	35	0.51	30	149	0.2	37	57	0.65	11.52	10	1.15	35.22	600.7	0.06	84.93	26.56	3.2	2134.01	2616.31	0.82	41.17	67.24	0.61	0.00113089	0.000698307	1.62
156D	156	D	SA-1766	L3	Severe	Very Tolerant/Superior	6.9	0.7	0.96	0.73	2.59	3.36	0.77	0.67	0.72	0.93	2.53	3.16	0.8	4.05	0.1	40.5	21.75	35	0.62	33.25	149	0.22	60.5	57	1.06	13.93	10	1.39	34.1	600.7	0.06	102.51	26.56	3.86	2150.6	2616.31	0.82	41.93	67.24	0.62	0.00116796	0.000698307	1.67
161A	161	A	SA-2895	R	Mild	Very Tolerant/Superior	6.87	0.86	0.7	1.23	1.23	4.18	0.29	0.41	0.61	0.67	1.68	0.75	2.24	1.9	0.4	4.75	46	60	0.77	495	244	2.03	1583	1474	1.07	16.6	24.71	0.67	104.67	349.65	0.3	55.29	30.95	1.79	336.88	852.32	0.4	61.45	53.75	1.14	0.000222469	0.000191571	1.16
161B	161	B	SA-2895	R	Mild	Very Tolerant/Superior	6.87	0.47	0.7	0.67	1.41	4.18	0.34	0.32	0.61	0.53	0.73	0.75	0.97	2.2	0.4	5.5	34	60	0.57	405	244	1.66	988	1474	0.67	18.62	24.71	0.75	83.9	349.65	0.24	65.74	30.95	2.12	429.74	852.32	0.5	70.48	53.75	1.31	9.27e-05	0.000191571	0.48
161C	161	C	SA-2895	R	Mild	Very Tolerant/Superior	6.87	0.88	0.7	1.26	3.35	4.18	0.8	0.65	0.61	1.07	1.04	0.75	1.39	1.5	0.4	3.75	89	60	1.48	293	244	1.2	2440	1474	1.66	20.42	24.71	0.83	255.43	349.65	0.73	50.16	30.95	1.62	422.91	852.32	0.5	68.88	53.75	1.28	0.000166852	0.000191571	0.87
161D	161	D	SA-2895	R	Mild	Very Tolerant/Superior	6.87	0.74	0.7	1.05	2	4.18	0.48	0.46	0.61	0.75	1.15	0.75	1.53	1.53	0.4	3.83	56.33	60	0.94	397.67	244	1.63	1670.33	1474	1.13	20.45	24.26	0.84	87.89	349.65	0.25	57.06	30.95	1.84	396.51	852.32	0.47	66.93	53.75	1.25	0.000160672	0.000191571	0.84
162A	162	A	SA-2895	L1	Mild	Very Tolerant/Superior	6.87	0.82	0.8	1.03	2.15	2.49	0.86	1.02	1.19	0.86	4.13	4.17	0.99	2.1	0.4	5.25	50	46	1.09	101	138	0.73	153	324	0.47	22.15	28.09	0.79	132.3	282.2	0.47	70.25	37.28	1.88	2918.97	2765.73	1.06	68.98	69.21	1	0.000852799	0.000791002	1.08
162B	162	B	SA-2895	L1	Mild	Very Tolerant/Superior	6.87	0.47	0.8	0.59	2.55	2.49	1.02	1.01	1.19	0.85	4.16	4.17	1	1.5	0.4	3.75	24	46	0.52	979	138	7.09	109	324	0.34	23.8	28.09	0.85	168.6	282.2	0.6	79.05	37.28	2.12	3029.64	2765.73	1.1	63.86	69.21	0.92	0.000741565	0.000791002	0.94
162C	162	C	SA-2895	L1	Mild	Very Tolerant/Superior	6.87	0.44	0.8	0.55	2.36	2.49	0.95	0.97	1.19	0.82	3.9	4.17	0.94	1.2	0.4	3	25	46	0.54	106	138	0.77	100	324	0.31	26	28.09	0.93	203.1	282.2	0.72	64.48	37.28	1.73	3107.16	2765.73	1.12	63.96	69.21	0.92	0.000778643	0.000791002	0.98
162D	162	D	SA-2895	L1	Mild	Very Tolerant/Superior	6.87	0.58	0.8	0.72	2.35	2.49	0.94	1	1.19	0.84	4.06	4.17	0.97	1.6	0.4	4	33	46	0.72	395.33	138	2.86	120.67	324	0.37	26.58	31.12	0.85	82.72	282.2	0.29	71.26	37.28	1.91	3018.59	2765.73	1.09	65.6	69.21	0.95	0.000791002	0.000791002	1
163A	163	A	SA-2895	L2	Mild	Very Tolerant/Superior	6.87	0.6	0.7	0.86	2.27	3.33	0.68	0.67	1.06	0.63	2.62	3.31	0.79	1.1	0.3	3.67	46	35	1.31	112	90	1.24	144	200	0.72	18.1	28.39	0.64	112.7	462.25	0.24	55.29	30.95	1.79	2955.14	2565.63	1.15	55.72	64.76	0.86	0.00155729	0.00115869	1.34
163B	163	B	SA-2895	L2	Mild	Very Tolerant/Superior	6.87	0.72	0.7	1.03	2.54	3.33	0.76	0.9	1.06	0.85	3.44	3.31	1.04	1.6	0.3	5.33	38	35	1.09	66	90	0.73	107	200	0.54	22.1	28.39	0.78	22.4	462.25	0.05	65.74	30.95	2.12	3107.16	2565.63	1.21	54.72	64.76	0.85	0.00133482	0.00115869	1.15
163C	163	C	SA-2895	L2	Mild	Very Tolerant/Superior	6.87	0.74	0.7	1.06	2.83	3.33	0.85	0.94	1.06	0.89	2.9	3.31	0.88	1.4	0.3	4.67	28	35	0.8	54	90	0.6	102	200	0.51	25	28.39	0.88	498.8	462.25	1.08	50.16	30.95	1.62	2684.27	2565.63	1.05	54.02	64.76	0.83	0.00142751	0.00115869	1.23
163D	163	D	SA-2895	L2	Mild	Very Tolerant/Superior	6.87	0.69	0.7	0.98	2.55	3.33	0.77	0.84	1.06	0.79	2.99	3.31	0.9	1.37	0.3	4.57	37.33	35	1.07	77.33	90	0.86	117.67	200	0.59	21.59	28.08	0.77	122.24	462.25	0.26	57.06	30.95	1.84	2915.52	2565.63	1.14	54.82	64.76	0.85	0.00143987	0.00115869	1.24
164A	164	A	SA-2895	L3	Mild	Very Tolerant/Superior	6.87	0.73	0.7	1.04	2.7	4	0.68	0.73	0.75	0.97	1.96	2.13	0.92	1.7	0.2	8.5	27	47	0.57	36	66	0.55	69	111	0.62	9.55	17.65	0.54	69	304.5	0.23	40.33	24.61	1.64	2883.49	2464.38	1.17	56.83	62.6	0.91	0.000778643	0.000889878	0.88
164B	164	B	SA-2895	L3	Mild	Very Tolerant/Superior	6.87	0.79	0.7	1.13	2.73	4	0.68	0.72	0.75	0.96	1.98	2.13	0.93	1.1	0.2	5.5	34	47	0.72	49	66	0.74	91	111	0.82	9.95	17.65	0.56	60.7	304.5	0.2	52.42	24.61	2.13	2653.18	2464.38	1.08	51.81	62.6	0.83	0.000852799	0.000889878	0.96
164C	164	C	SA-2895	L3	Mild	Very Tolerant/Superior	6.87	0.94	0.7	1.34	3.12	4	0.78	0.72	0.75	0.96	1.95	2.13	0.92	1.7	0.2	8.5	43	47	0.91	51	66	0.77	113	111	1.02	10.25	17.65	0.58	64.4	304.5	0.21	35.83	24.61	1.46	2622.67	2464.38	1.06	51.21	62.6	0.82	0.000815721	0.000889878	0.92
164D	164	D	SA-2895	L3	Mild	Very Tolerant/Superior	6.87	0.82	0.7	1.17	2.85	4	0.71	0.72	0.75	0.96	1.96	2.13	0.92	1.5	0.2	7.5	34.67	47	0.74	45.33	66	0.69	91	111	0.82	13.18	13.56	0.97	58.72	304.5	0.19	42.86	24.61	1.74	2719.78	2464.38	1.1	53.28	62.6	0.85	0.000815721	0.000889878	0.92
165A	165	A	SA-2895	R	Moderate	Very Tolerant/Superior	6.87	0.8	0.7	1.14	0.81	4.18	0.19	0.46	0.61	0.75	1.46	0.75	1.95	3	0.4	7.5	43	60	0.72	439	244	1.8	3235	1474	2.2	15.23	12.92	1.18	72.3	382.58	0.19	69.27	39.72	1.74	2423.76	852.32	2.84	47.89	53.75	0.89	0.00020393	0.000191571	1.07
165B	165	B	SA-2895	R	Moderate	Very Tolerant/Superior	6.87	1.3	0.7	1.86	0.69	4.18	0.17	0.38	0.61	0.62	2.21	0.75	2.95	2.4	0.4	6	67	60	1.12	478	244	1.96	2964	1474	2.01	17.97	12.92	1.39	97.1	382.58	0.25	64.07	39.72	1.61	356.57	852.32	0.42	42.87	53.75	0.8	0.000129774	0.000191571	0.68
165C	165	C	SA-2895	R	Moderate	Very Tolerant/Superior	6.87	1.2	0.7	1.71	0.95	4.18	0.23	0.39	0.61	0.64	1.94	0.75	2.59	2.8	0.4	7	63	60	1.05	636	244	2.61	3024	1474	2.05	8.23	12.92	0.64	66.51	382.58	0.17	89.79	39.72	2.26	352.75	852.32	0.41	49.1	53.75	0.91	3.71e-05	0.000191571	0.19
165D	165	D	SA-2895	R	Moderate	Very Tolerant/Superior	6.87	1.1	0.7	1.57	0.82	4.18	0.2	0.41	0.61	0.67	1.87	0.75	2.49	2.73	0.4	6.83	57.67	60	0.96	517.67	244	2.12	3074.33	1474	2.09	10.65	12.92	0.82	49.72	382.58	0.13	70.08	39.72	1.76	1044.36	852.32	1.23	46.62	53.75	0.87	0.000123594	0.000191571	0.65
166A	166	A	SA-2895	L1	Moderate	Very Tolerant/Superior	6.87	0.4	0.8	0.5	2.58	2.49	1.04	1.2	1.19	1.01	3.69	4.17	0.89	2	0.4	5	18	46	0.39	74	138	0.54	130	324	0.4	12.6	13.3	0.95	116.4	194.3	0.6	61.94	52.63	1.18	2955.14	2765.73	1.07	71.49	69.21	1.03	0.0012792	0.000791002	1.62
166B	166	B	SA-2895	L1	Moderate	Very Tolerant/Superior	6.87	0.5	0.8	0.63	2.34	2.49	0.94	1.03	1.19	0.87	3.59	4.17	0.86	2.4	0.4	6	28	46	0.61	102	138	0.74	111	324	0.34	17.25	13.3	1.3	79.9	194.3	0.41	48.5	52.63	0.92	2992.02	2765.73	1.08	66.77	69.21	0.97	0.00140897	0.000791002	1.78
166C	166	C	SA-2895	L1	Moderate	Very Tolerant/Superior	6.87	0.4	0.8	0.5	2.29	2.49	0.92	0.69	1.19	0.58	2.12	4.17	0.51	2.5	0.4	6.25	24	46	0.52	56	138	0.41	105	324	0.32	8.21	13.3	0.62	52.05	194.3	0.27	117.17	52.63	2.23	2748.19	2765.73	0.99	65.06	69.21	0.94	0.00131628	0.000791002	1.66
166D	166	D	SA-2895	L1	Moderate	Very Tolerant/Superior	6.87	0.43	0.8	0.54	2.4	2.49	0.96	0.97	1.19	0.82	3.13	4.17	0.75	2.3	0.4	5.75	23.33	46	0.51	77.33	138	0.56	115.33	324	0.36	6.92	13.3	0.52	38.3	194.3	0.2	78.77	52.63	1.5	2898.45	2765.73	1.05	67.77	69.21	0.98	0.00133482	0.000791002	1.69
167A	167	A	SA-2895	L2	Moderate	Very Tolerant/Superior	6.87	0.5	0.7	0.71	2.69	3.33	0.81	0.84	1.06	0.79	2.03	3.31	0.61	1.7	0.3	5.67	20	35	0.57	33	90	0.37	72	200	0.36	15.3	14.62	1.05	50.5	495.8	0.1	69.85	36.78	1.9	522.69	2565.63	0.2	54.62	64.76	0.84	0.00163144	0.00115869	1.41
167B	167	B	SA-2895	L2	Moderate	Very Tolerant/Superior	6.87	0.5	0.7	0.71	2.4	3.33	0.72	0.98	1.06	0.93	2.87	3.31	0.87	2.6	0.3	8.67	29	35	0.83	62	90	0.69	115	200	0.58	16.3	14.62	1.12	168.3	495.8	0.34	59.19	36.78	1.61	590.18	2565.63	0.23	53.72	64.76	0.83	0.00164998	0.00115869	1.42
167C	167	C	SA-2895	L2	Moderate	Very Tolerant/Superior	6.87	0.5	0.7	0.71	2.47	3.33	0.74	0.88	1.06	0.83	2.52	3.31	0.76	2.4	0.3	8	23	35	0.66	50	90	0.56	90	200	0.45	6.22	14.62	0.43	53.84	495.8	0.11	61.13	36.78	1.66	788.1	2565.63	0.31	44.98	64.76	0.7	0.00150167	0.00115869	1.3
167D	167	D	SA-2895	L2	Moderate	Very Tolerant/Superior	6.87	0.5	0.7	0.71	2.52	3.33	0.76	0.9	1.06	0.85	2.47	3.31	0.75	2.23	0.3	7.43	24	35	0.69	48.33	90	0.54	92.33	200	0.46	10.78	14.62	0.74	54.32	495.8	0.11	64.52	36.78	1.75	633.66	2565.63	0.25	51.1	64.76	0.79	0.00159436	0.00115869	1.38
168A	168	A	SA-2895	L3	Moderate	Very Tolerant/Superior	6.87	0.7	0.7	1	2.68	4	0.67	0.71	0.75	0.95	1.85	2.13	0.87	1.4	0.2	7	29	47	0.62	39	66	0.59	77	111	0.69	17.8	10.83	1.64	50	457.63	0.11	76.02	29.77	2.55	2883.49	2464.38	1.17	69.68	62.6	1.11	0.00100111	0.000889878	1.13
168B	168	B	SA-2895	L3	Moderate	Very Tolerant/Superior	6.87	0.6	0.7	0.86	2.46	4	0.62	0.66	0.75	0.88	1.82	2.13	0.85	2.3	0.2	11.5	37	47	0.79	42	66	0.64	104	111	0.94	20.35	10.83	1.88	43.1	457.63	0.09	84.51	29.77	2.84	2450.68	2464.38	0.99	64.36	62.6	1.03	0.000908417	0.000889878	1.02
168C	168	C	SA-2895	L3	Moderate	Very Tolerant/Superior	6.87	0.8	0.7	1.14	2.83	4	0.71	0.72	0.75	0.96	1.84	2.13	0.86	1.4	0.2	7	31	47	0.66	39	66	0.59	87	111	0.78	10.28	10.83	0.95	93.63	457.63	0.21	91.06	29.77	3.06	2748.19	2464.38	1.12	62.55	62.6	1	0.000908417	0.000889878	1.02
168D	168	D	SA-2895	L3	Moderate	Very Tolerant/Superior	6.87	0.7	0.7	1	2.66	4	0.67	0.7	0.75	0.93	1.84	2.13	0.86	1.7	0.2	8.5	32.33	47	0.69	40	66	0.61	89.33	111	0.81	14.25	10.83	1.32	56.53	457.63	0.12	66.94	29.77	2.25	2694.12	2464.38	1.09	65.53	62.6	1.05	0.000939315	0.000889878	1.06
169A	169	A	SA-2895	R	Severe	Very Tolerant/Superior	6.87	0.9	0.7	1.29	0.91	4.18	0.22	0.27	0.61	0.44	1.43	0.75	1.91	3.6	0.4	9	34	60	0.57	241	244	0.99	1901	1474	1.29	16.82	14.55	1.16	46.5	382.58	0.12	78.62	39.72	1.98	1034.95	852.32	1.21	34.24	53.75	0.64	0	0.000191571	0
169B	169	B	SA-2895	R	Severe	Very Tolerant/Superior	6.87	0.6	0.7	0.86	0.62	4.18	0.15	0.33	0.61	0.54	1.37	0.75	1.83	2.8	0.4	7	33	60	0.55	240	244	0.98	2504	1474	1.7	16.45	14.55	1.13	44.37	382.58	0.12	80.88	39.72	2.04	709.19	852.32	0.83	39.66	53.75	0.74	0.000148313	0.000191571	0.77
169C	169	C	SA-2895	R	Severe	Very Tolerant/Superior	6.87	0.8	0.7	1.14	0.64	4.18	0.15	0.27	0.61	0.44	1.56	0.75	2.08	2.9	0.4	7.25	38	60	0.63	232	244	0.95	2061	1474	1.4	13.78	14.55	0.95	31.28	382.58	0.08	92.04	39.72	2.32	676.09	852.32	0.79	24.8	53.75	0.46	1.85e-05	0.000191571	0.1
169D	169	D	SA-2895	R	Severe	Very Tolerant/Superior	6.87	0.77	0.7	1.1	0.72	4.18	0.17	0.29	0.61	0.48	1.45	0.75	1.93	3.1	0.4	7.75	35	60	0.58	237.67	244	0.97	2155.33	1474	1.46	11.57	14.55	0.8	33.35	382.58	0.09	81.81	38.87	2.11	806.75	852.32	0.95	32.9	53.75	0.61	5.56e-05	0.000191571	0.29
170A	170	A	SA-2895	L1	Severe	Very Tolerant/Superior	6.87	0.5	0.8	0.63	2.09	2.49	0.84	0.92	1.19	0.77	3.25	4.17	0.78	2.6	0.4	6.5	21	46	0.46	69	138	0.5	106	324	0.33	14.2	14.12	1.01	33	194.3	0.17	67.15	52.63	1.28	324.33	2765.73	0.12	61.45	69.21	0.89	0.00239155	0.000741565	3.23
170B	170	B	SA-2895	L1	Severe	Very Tolerant/Superior	6.87	0.5	0.8	0.63	2.16	2.49	0.87	1.26	1.19	1.06	5.01	4.17	1.2	2.3	0.4	5.75	19	46	0.41	95	138	0.69	128	324	0.4	12.85	14.12	0.91	50.8	194.3	0.26	73.89	52.63	1.4	288.01	2765.73	0.1	66.77	69.21	0.97	0.00252132	0.000741565	3.4
170C	170	C	SA-2895	L1	Severe	Very Tolerant/Superior	6.87	0.4	0.8	0.5	2.24	2.49	0.9	1.17	1.19	0.98	4.11	4.17	0.99	2.7	0.4	6.75	22	46	0.48	87	138	0.63	135	324	0.42	11.25	14.12	0.8	30.2	194.3	0.16	101.29	52.63	1.93	502.14	2765.73	0.18	66.06	69.21	0.96	0.00242862	0.000741565	3.28
170D	170	D	SA-2895	L1	Severe	Very Tolerant/Superior	6.87	0.47	0.8	0.58	2.16	2.49	0.87	1.12	1.19	0.94	4.12	4.17	0.99	2.53	0.4	6.33	20.67	46	0.45	83.67	138	0.61	123	324	0.38	8.87	14.12	0.63	23.07	194.3	0.12	88.73	52.63	1.69	371.49	2765.73	0.13	64.76	69.21	0.94	0.00244716	0.000741565	3.3
171A	171	A	SA-2895	L2	Severe	Very Tolerant/Superior	6.87	0.4	0.7	0.57	2.29	3.33	0.69	1.02	1.06	0.96	3.23	3.31	0.98	2.7	0.3	9	20	35	0.57	57	90	0.63	113	200	0.57	17.3	15.68	1.1	49.7	495.8	0.1	78.37	36.78	2.13	2224.21	2565.63	0.87	60.74	64.76	0.94	0.00228031	0.000648869	3.51
171B	171	B	SA-2895	L2	Severe	Very Tolerant/Superior	6.87	0.5	0.7	0.71	2.39	3.33	0.72	0.79	1.06	0.75	1.96	3.31	0.59	2.4	0.3	8	22	35	0.63	38	90	0.42	94	200	0.47	15.7	15.68	1	31.3	495.8	0.06	91.72	36.78	2.49	2345.72	2565.63	0.91	59.34	64.76	0.92	0.0024657	0.000648869	3.8
171C	171	C	SA-2895	L2	Severe	Very Tolerant/Superior	6.87	0.6	0.7	0.86	2.39	3.33	0.72	0.89	1.06	0.84	2.61	3.31	0.79	2.7	0.3	9	22	35	0.63	46	90	0.51	94	200	0.47	13.7	15.68	0.87	36.43	495.8	0.07	81.96	36.78	2.23	2271.59	2565.63	0.89	55.02	64.76	0.85	0.00242862	0.000648869	3.74
171D	171	D	SA-2895	L2	Severe	Very Tolerant/Superior	6.87	0.5	0.7	0.71	2.36	3.33	0.71	0.9	1.06	0.85	2.6	3.31	0.79	2.6	0.3	8.67	21.33	35	0.61	47	90	0.52	100.33	200	0.5	10.84	15.68	0.69	34.67	495.8	0.07	82.82	36.78	2.25	2280.51	2565.63	0.89	58.37	64.76	0.9	0.00239155	0.000648869	3.69
172A	172	A	SA-2895	L3	Severe	Very Tolerant/Superior	6.87	0.6	0.7	0.86	2.59	4	0.65	0.67	0.75	0.89	1.67	2.13	0.78	1.7	0.2	8.5	28	47	0.6	32	66	0.48	73	111	0.66	18.95	13.85	1.37	56.8	457.63	0.12	90.33	29.77	3.04	2918.97	2464.38	1.18	65.06	62.6	1.04	0.00129774	0.000769373	1.69
172B	172	B	SA-2895	L3	Severe	Very Tolerant/Superior	6.87	0.7	0.7	1	2.55	4	0.64	0.59	0.75	0.79	1.42	2.13	0.67	2	0.2	10	33	47	0.7	33	66	0.5	79	111	0.71	20.8	13.85	1.5	51	457.63	0.11	77.02	29.77	2.59	3068.01	2464.38	1.25	62.05	62.6	0.99	0.00133482	0.000769373	1.74
172C	172	C	SA-2895	L3	Severe	Very Tolerant/Superior	6.87	0.5	0.7	0.71	2.55	4	0.64	0.64	0.75	0.85	1.41	2.13	0.66	2.1	0.2	10.5	26	47	0.55	31	66	0.47	77	111	0.69	16.4	13.85	1.18	27.2	457.63	0.06	92.86	29.77	3.12	3068.01	2464.38	1.25	59.14	62.6	0.95	0.00137189	0.000769373	1.78
172D	172	D	SA-2895	L3	Severe	Very Tolerant/Superior	6.87	0.6	0.7	0.86	2.56	4	0.64	0.63	0.75	0.84	1.5	2.13	0.7	1.93	0.2	9.65	29	47	0.62	32	66	0.48	76.33	111	0.69	15.01	13.85	1.08	42.3	457.63	0.09	73.89	27.19	2.72	3018.33	2464.38	1.23	62.08	62.6	0.99	0.00133482	0.000769373	1.74
193A	193	A	TX-307	R	Mild	Very Sensitive/Inferior	1.26	0.67	1.1	0.61	2.9	2.6	1.12	0.74	0.69	1.07	1.18	3.59	0.33	3.76	0.3	12.53	37	170	0.22	134	855	0.16	572	1214	0.47	9.08	12.63	0.72	125.59	393.24	0.32	85.4	73.78	1.16	1392.19	1121.14	1.24	16.97	59.69	0.28	0.000148313	0.000957854	0.16
193B	193	B	TX-307	R	Mild	Very Sensitive/Inferior	1.26	0.9	1.1	0.82	2.17	2.6	0.84	0.54	0.69	0.78	1.65	3.59	0.46	4.93	0.3	16.43	62	170	0.36	194	855	0.23	715	1214	0.59	17.34	12.63	1.37	101.56	393.24	0.26	93.89	73.78	1.27	564.61	1121.14	0.5	21.14	59.69	0.35	7.42e-05	0.000957854	0.08
193C	193	C	TX-307	R	Mild	Very Sensitive/Inferior	1.26	0.79	1.1	0	1.96	2.6	0.75	0.57	0.69	0.83	1.98	3.59	0.55	3.83	0.3	12.77	59	170	0.35	233	855	0.27	908	1214	0.75	13.84	12.63	1.1	100.55	393.24	0.26	92.92	73.78	1.26	441.22	1121.14	0.39	34.55	59.69	0.58	0.000352243	0.000957854	0.37
193D	193	D	TX-307	R	Mild	Very Sensitive/Inferior	1.26	0.79	1.1	0.71	2.34	2.6	0.9	0.62	0.69	0.9	1.6	3.59	0.45	4.17	0.3	13.9	52.67	170	0.31	187	855	0.22	731.67	1214	0.6	13.32	12.63	1.05	107.04	393.24	0.27	90.74	73.78	1.23	799.34	1121.14	0.71	24.22	59.69	0.41	0.000191571	0.000957854	0.2
194A	194	A	TX-307	L1	Mild	Very Sensitive/Inferior	1.26	0.47	0.92	0.51	2.83	2.63	1.08	0.73	0.67	1.09	2.55	3.76	0.68	1	0.37	2.7	16	42	0.38	65	188	0.35	53	117	0.45	10.2	13.45	0.76	148.31	309.45	0.48	87.53	89.21	0.98	3014.85	2558.43	1.18	51.73	67.07	0.77	0.00120504	0.000741565	1.63
194B	194	B	TX-307	L1	Mild	Very Sensitive/Inferior	1.26	0.56	0.92	0.61	2.95	2.63	1.12	0.67	0.67	1	2.43	3.76	0.65	1.12	0.37	3.03	29	42	0.69	72	188	0.38	84	117	0.72	11.5	13.45	0.86	128.93	309.45	0.42	91.76	89.21	1.03	2831.49	2558.43	1.11	47.05	67.07	0.7	0.00116796	0.000741565	1.58
194C	194	C	TX-307	L1	Mild	Very Sensitive/Inferior	1.26	0.57	0.92	0.62	3.17	2.63	1.21	0.8	0.67	1.19	2.9	3.76	0.77	1.29	0.37	3.49	29	42	0.69	86	188	0.46	72	117	0.62	9	13.45	0.67	138.01	309.45	0.45	96.77	89.21	1.09	2951.99	2558.43	1.15	50.31	67.07	0.75	0.00116796	0.000741565	1.58
194D	194	D	TX-307	L1	Mild	Very Sensitive/Inferior	1.26	0.53	0.92	0.58	2.98	2.63	1.13	0.73	0.67	1.09	2.63	3.76	0.7	1.14	0.37	3.08	24.67	42	0.59	74.33	188	0.4	69.67	117	0.6	10.29	13.45	0.77	128.93	309.45	0.42	92.02	89.21	1.03	2932.78	2558.43	1.15	49.7	67.07	0.74	0.00118032	0.000741565	1.59
195A	195	A	TX-307	L2	Mild	Very Sensitive/Inferior	1.26	0.54	0.87	0.62	2.96	2.71	1.09	0.86	0.57	1.51	2.97	3.13	0.95	0.86	0.24	3.58	16	42	0.38	74	184	0.4	48	107	0.45	7.75	13.9	0.56	185.93	438.68	0.42	84.33	66.07	1.28	3014.85	2558.43	1.18	37.91	67.07	0.57	0.00122358	0.000648869	1.89
195B	195	B	TX-307	L2	Mild	Very Sensitive/Inferior	1.26	0.57	0.87	0.66	2.94	2.71	1.09	0.76	0.57	1.33	2.88	3.13	0.92	1.18	0.24	4.92	32	42	0.76	81	184	0.44	79	107	0.74	11.45	13.9	0.82	155.57	438.68	0.36	94.96	66.07	1.44	2831.49	2558.43	1.11	35.67	67.07	0.53	0.00101965	0.000648869	1.57
195C	195	C	TX-307	L2	Mild	Very Sensitive/Inferior	1.26	0.49	0.87	0.56	2.65	2.71	0.98	0.79	0.57	1.39	2.62	3.13	0.84	1.05	0.24	4.38	29	42	0.69	89	184	0.48	71	107	0.66	13.47	13.9	0.97	105.14	438.68	0.24	90.99	66.07	1.38	2951.99	2558.43	1.15	35.47	67.07	0.53	0.00111235	0.000648869	1.71
195D	195	D	TX-307	L2	Mild	Very Sensitive/Inferior	1.26	0.53	0.87	0.61	2.85	2.71	1.05	0.8	0.57	1.4	2.82	3.13	0.9	1.03	0.24	4.29	25.67	42	0.61	81.33	184	0.44	66	107	0.62	10.56	13.9	0.76	155.57	438.68	0.36	90.09	66.07	1.36	2932.78	2558.43	1.15	36.35	67.07	0.54	0.00111853	0.000648869	1.72
196A	196	A	TX-307	L3	Mild	Very Sensitive/Inferior	1.26	0.7	0.84	0.83	2.98	2.74	1.09	0.82	0.57	1.44	3.06	3.09	0.99	0.64	0.13	4.92	17	42	0.4	60	159	0.38	47	60	0.78	9.3	10.55	0.88	42.53	431.6	0.1	84.33	66.07	1.28	2274.88	2558.43	0.89	44.82	67.07	0.67	0.000778643	0.000769373	1.01
196B	196	B	TX-307	L3	Mild	Very Sensitive/Inferior	1.26	0.58	0.84	0.69	2.91	2.74	1.06	0.73	0.57	1.28	2.68	3.09	0.87	0.66	0.13	5.08	32	42	0.76	67	159	0.42	63	60	1.05	29.08	10.55	2.76	20.17	431.6	0.05	94.96	66.07	1.44	2557.97	2558.43	1	50.81	67.07	0.76	0.000908417	0.000769373	1.18
196C	196	C	TX-307	L3	Mild	Very Sensitive/Inferior	1.26	0.59	0.84	0.7	2.75	2.74	1	0.75	0.57	1.32	2.68	3.09	0.87	1.18	0.13	9.08	28	42	0.67	67	159	0.42	61	60	1.02	19.05	10.55	1.81	58.51	431.6	0.14	90.99	66.07	1.38	2231.88	2558.43	0.87	43.7	67.07	0.65	0.000741565	0.000769373	0.96
196D	196	D	TX-307	L3	Mild	Very Sensitive/Inferior	1.26	0.62	0.84	0.74	2.88	2.74	1.05	0.77	0.57	1.35	2.81	3.09	0.91	0.83	0.13	6.39	25.67	42	0.61	64.67	159	0.41	57	60	0.95	19.11	10.55	1.81	36.63	431.6	0.09	90.09	66.07	1.36	2354.91	2558.43	0.92	46.44	67.07	0.69	0.000809541	0.000769373	1.05
197A	197	A	TX-307	R	Moderate	Very Sensitive/Inferior	1.26	0.84	1.1	0.76	1.88	2.6	0.72	0.53	0.69	0.77	1.38	3.59	0.38	7.98	0.3	26.6	47	170	0.28	181	855	0.21	684	1214	0.56	13.34	12.63	1.06	22.97	340.43	0.07	85.4	73.78	1.16	514.9	1121.14	0.46	37.3	59.69	0.63	0.000278087	0.000957854	0.29
197B	197	B	TX-307	R	Moderate	Very Sensitive/Inferior	1.26	0.78	1.1	0.71	2.1	2.6	0.81	0.56	0.69	0.81	1.29	3.59	0.36	8.2	0.3	27.33	40	170	0.24	156	855	0.18	634	1214	0.52	7.23	12.63	0.57	39.63	340.43	0.12	93.89	73.78	1.27	503.4	1121.14	0.45	36.38	59.69	0.61	0	0.000957854	0
197C	197	C	TX-307	R	Moderate	Very Sensitive/Inferior	1.26	1.7	1.1	1.55	1.47	2.6	0.57	0.48	0.69	0.7	2.14	3.59	0.6	7.49	0.3	24.97	62	170	0.36	256	855	0.3	1178	1214	0.97	7.5	12.63	0.59	28.17	340.43	0.08	92.92	73.78	1.26	348.21	1121.14	0.31	41.26	59.69	0.69	0.000315165	0.000957854	0.33
197D	197	D	TX-307	R	Moderate	Very Sensitive/Inferior	1.26	1.11	1.1	1.01	1.82	2.6	0.7	0.52	0.69	0.75	1.6	3.59	0.45	7.89	0.3	26.3	49.67	170	0.29	197.67	855	0.23	832	1214	0.69	9.49	12.63	0.75	30.24	340.43	0.09	90.74	73.78	1.23	455.5	1121.14	0.41	38.31	59.69	0.64	0.000197751	0.000957854	0.21
198A	198	A	TX-307	L1	Moderate	Very Sensitive/Inferior	1.26	0.52	0.92	0.57	2.58	2.63	0.98	0.81	0.67	1.21	2.77	3.76	0.74	2.66	0.37	7.19	19	42	0.45	91	188	0.48	67	117	0.57	7.85	13.45	0.58	25.8	275	0.09	87.53	89.21	0.98	1266.01	2558.43	0.5	41.57	67.07	0.62	0.00131628	0.000741565	1.78
198B	198	B	TX-307	L1	Moderate	Very Sensitive/Inferior	1.26	0.54	0.92	0.59	2.5	2.63	0.95	0.8	0.67	1.19	2.41	3.76	0.64	2.39	0.37	6.46	19	42	0.45	67	188	0.36	75	117	0.64	7	13.45	0.52	50.7	275	0.18	91.76	89.21	1.03	1671.6	2558.43	0.65	47.05	67.07	0.7	0.00150167	0.000741565	2.03
198C	198	C	TX-307	L1	Moderate	Very Sensitive/Inferior	1.26	0.63	0.92	0.68	2.89	2.63	1.1	0.76	0.67	1.13	2.68	3.76	0.71	1.98	0.37	5.35	30	42	0.71	61	188	0.32	85	117	0.73	6.2	13.45	0.46	39.9	275	0.15	96.77	89.21	1.09	1823.92	2558.43	0.71	40.14	67.07	0.6	0.00150167	0.000741565	2.03
198D	198	D	TX-307	L1	Moderate	Very Sensitive/Inferior	1.26	0.56	0.92	0.61	2.66	2.63	1.01	0.79	0.67	1.18	2.62	3.76	0.7	2.34	0.37	6.32	22.67	42	0.54	73	188	0.39	75.67	117	0.65	6.98	13.45	0.52	38.8	275	0.14	92.02	89.21	1.03	1587.18	2558.43	0.62	42.92	67.07	0.64	0.00143987	0.000741565	1.94
199A	199	A	TX-307	L2	Moderate	Very Sensitive/Inferior	1.26	0.78	0.87	0.9	2.82	2.71	1.04	0.79	0.57	1.39	3	3.13	0.96	2.01	0.24	8.38	30	42	0.71	65	184	0.35	82	107	0.77	11.9	13.9	0.86	23.3	395.2	0.06	84.33	66.07	1.28	1959.59	2558.43	0.77	45.94	67.07	0.69	0.00198369	0.000648869	3.06
199B	199	B	TX-307	L2	Moderate	Very Sensitive/Inferior	1.26	0.58	0.87	0.67	2.53	2.71	0.93	0.9	0.57	1.58	3.08	3.13	0.98	1.97	0.24	8.21	20	42	0.48	103	184	0.56	69	107	0.65	6.85	13.9	0.49	41.4	395.2	0.11	94.96	66.07	1.44	1791.99	2558.43	0.7	38.82	67.07	0.58	0.00172414	0.000648869	2.66
199C	199	C	TX-307	L2	Moderate	Very Sensitive/Inferior	1.26	0.49	0.87	0.56	2.61	2.71	0.96	0.74	0.57	1.3	2.46	3.13	0.79	2.19	0.24	9.13	18	42	0.43	59	184	0.32	45	107	0.42	8.72	13.9	0.63	23	395.2	0.06	90.99	66.07	1.38	2189.97	2558.43	0.86	45.73	67.07	0.68	0.00192807	0.000648869	2.97
199D	199	D	TX-307	L2	Moderate	Very Sensitive/Inferior	1.26	0.62	0.87	0.71	2.65	2.71	0.98	0.81	0.57	1.42	2.85	3.13	0.91	2.06	0.24	8.58	22.67	42	0.54	75.67	184	0.41	65.33	107	0.61	9.18	13.9	0.66	29.23	395.2	0.07	90.09	66.07	1.36	1980.52	2558.43	0.77	43.5	67.07	0.65	0.00187863	0.000648869	2.9
200A	200	A	TX-307	L3	Moderate	Very Sensitive/Inferior	1.26	0.74	0.84	0.88	2.61	2.74	0.95	0.7	0.57	1.23	2.59	3.09	0.84	1.06	0.13	8.15	26	42	0.62	50	159	0.31	57	60	0.95	20.26	10.55	1.92	19.8	351.1	0.06	84.33	66.07	1.28	1791.99	2558.43	0.7	40.55	67.07	0.61	0.000964034	0.000769373	1.25
200B	200	B	TX-307	L3	Moderate	Very Sensitive/Inferior	1.26	0.63	0.84	0.75	2.38	2.74	0.87	0.71	0.57	1.25	2.51	3.09	0.81	1.17	0.13	9	20	42	0.48	74	159	0.47	110	60	1.83	7.85	10.55	0.74	26.8	351.1	0.08	94.96	66.07	1.44	1959.59	2558.43	0.77	43.8	67.07	0.65	0.00116796	0.000769373	1.52
200C	200	C	TX-307	L3	Moderate	Very Sensitive/Inferior	1.26	0.69	0.84	0.82	2.5	2.74	0.91	0.71	0.57	1.25	2.55	3.09	0.83	1.12	0.13	8.62	0.01	42	0	0.01	159	0	0.01	60	0	7.57	10.55	0.72	21.61	351.1	0.06	90.99	66.07	1.38	1924.43	2558.43	0.75	42.48	67.07	0.63	0.00111235	0.000769373	1.45
200D	200	D	TX-307	L3	Moderate	Very Sensitive/Inferior	1.26	0.69	0.84	0.82	2.5	2.74	0.91	0.71	0.57	1.25	2.55	3.09	0.83	1.12	0.13	8.62	23	42	0.55	62	159	0.39	83.5	60	1.39	12.29	10.55	1.17	22.7	351.1	0.07	90.09	66.07	1.36	1892	2558.43	0.74	42.28	67.07	0.63	0.00108145	0.000769373	1.41
201A	201	A	TX-307	R	Severe	Very Sensitive/Inferior	1.26	1.2	1.1	1.09	0.49	2.6	0.19	0.23	0.69	0.33	2.39	3.59	0.67	9.94	0.3	33.13	50	170	0.29	229	855	0.27	1007	1214	0.83	6.98	12.12	0.58	29.53	407.88	0.07	85.4	73.78	1.16	514.9	1121.14	0.46	15.35	59.69	0.26	0.000278087	0.000957854	0.29
201B	201	B	TX-307	R	Severe	Very Sensitive/Inferior	1.26	1	1.1	0.91	0.53	2.6	0.2	0.25	0.69	0.36	2.02	3.59	0.56	12.64	0.3	42.13	46	170	0.27	192	855	0.22	1018	1214	0.84	7.18	12.12	0.59	31.67	407.88	0.08	93.89	73.78	1.27	503.4	1121.14	0.45	17.18	59.69	0.29	0.000129774	0.000957854	0.14
201C	201	C	TX-307	R	Severe	Very Sensitive/Inferior	1.26	1.1	1.1	1	0.51	2.6	0.2	0.24	0.69	0.35	2.21	3.59	0.62	11.29	0.3	37.63	0.01	170	0	0.01	855	0	0.01	1214	0	7.12	12.12	0.59	31.04	407.88	0.08	92.92	73.78	1.26	348.21	1121.14	0.31	16.67	59.69	0.28	0.000111235	0.000957854	0.12
201D	201	D	TX-307	R	Severe	Very Sensitive/Inferior	1.26	1.1	1.1	1	0.51	2.6	0.2	0.24	0.69	0.35	2.21	3.59	0.62	11.29	0.3	37.63	48	170	0.28	210.5	855	0.25	1012.5	1214	0.83	7.04	12.12	0.58	31.17	407.88	0.08	90.74	73.78	1.23	455.5	1121.14	0.41	16.4	59.69	0.28	0.000173032	0.000957854	0.18
202A	202	A	TX-307	L1	Severe	Very Sensitive/Inferior	1.26	0.62	0.92	0.67	2.44	2.63	0.93	0.72	0.67	1.08	2.56	3.76	0.68	2.52	0.37	6.81	24	42	0.57	90	188	0.48	73	117	0.62	7	13.45	0.52	32.26	343.9	0.09	87.53	89.21	0.98	2410.82	2558.43	0.94	31.4	67.07	0.47	0.00176122	0.000741565	2.38
202B	202	B	TX-307	L1	Severe	Very Sensitive/Inferior	1.26	0.65	0.92	0.71	2.68	2.63	1.02	0.7	0.67	1.05	2.73	3.76	0.73	3.47	0.37	9.38	29	42	0.69	68	188	0.36	83	117	0.71	6.2	13.45	0.46	42.24	343.9	0.12	91.76	89.21	1.03	2189.97	2558.43	0.86	36.89	67.07	0.55	0.00172414	0.000741565	2.33
202C	202	C	TX-307	L1	Severe	Very Sensitive/Inferior	1.26	0.64	0.92	0.69	2.56	2.63	0.97	0.71	0.67	1.06	2.65	3.76	0.71	3	0.37	8.11	0.01	42	0	0.01	188	0	0.01	117	0	7.08	13.45	0.53	36.47	343.9	0.11	96.77	89.21	1.09	2109.29	2558.43	0.82	29.98	67.07	0.45	0.0016129	0.000741565	2.18
202D	202	D	TX-307	L1	Severe	Very Sensitive/Inferior	1.26	0.64	0.92	0.69	2.56	2.63	0.97	0.71	0.67	1.06	2.65	3.76	0.71	3	0.37	8.11	26.5	42	0.63	79	188	0.42	78	117	0.67	6.57	13.45	0.49	38.8	343.9	0.11	92.02	89.21	1.03	2236.69	2558.43	0.87	32.76	67.07	0.49	0.00169942	0.000741565	2.29
203A	203	A	TX-307	L2	Severe	Very Sensitive/Inferior	1.26	0.56	0.87	0.64	2.63	2.71	0.97	0.86	0.57	1.51	3.12	3.13	1	3.21	0.24	13.38	28	42	0.67	109	184	0.59	82	107	0.77	6.1	12.37	0.49	29.71	407.88	0.07	84.33	66.07	1.28	2410.82	2558.43	0.94	65.24	67.07	0.97	0.00183537	0.000648869	2.83
203B	203	B	TX-307	L2	Severe	Very Sensitive/Inferior	1.26	0.65	0.87	0.75	2.71	2.71	1	0.69	0.57	1.21	2.66	3.13	0.85	3.54	0.24	14.75	29	42	0.69	61	184	0.33	74	107	0.69	7.76	12.37	0.63	31.44	407.88	0.08	94.96	66.07	1.44	2189.97	2558.43	0.86	62.6	67.07	0.93	0.00185391	0.000648869	2.86
203C	203	C	TX-307	L2	Severe	Very Sensitive/Inferior	1.26	0.61	0.87	0.7	2.67	2.71	0.99	0.78	0.57	1.37	2.89	3.13	0.92	3.38	0.24	14.08	0.01	42	0	0.01	184	0	0.01	107	0	7.28	12.37	0.59	31.52	407.88	0.08	90.99	66.07	1.38	2109.29	2558.43	0.82	60.37	67.07	0.9	0.0020393	0.000648869	3.14
203D	203	D	TX-307	L2	Severe	Very Sensitive/Inferior	1.26	0.61	0.87	0.7	2.67	2.71	0.99	0.78	0.57	1.37	2.89	3.13	0.92	3.38	0.24	14.08	28.5	42	0.68	85	184	0.46	78	107	0.73	6.85	12.37	0.55	31.17	407.88	0.08	90.09	66.07	1.36	2236.69	2558.43	0.87	62.74	67.07	0.94	0.00190953	0.000648869	2.94
204A	204	A	TX-307	L3	Severe	Very Sensitive/Inferior	1.26	0.42	0.84	0.5	2.04	2.74	0.75	0.63	0.57	1.11	2.72	3.09	0.88	1.07	0.13	8.23	12	42	0.29	27	159	0.17	37	60	0.62	7.85	10.55	0.74	26.61	471.85	0.06	84.33	66.07	1.28	2410.82	2558.43	0.94	40.55	67.07	0.61	0.00164998	0.000769373	2.15
204B	204	B	TX-307	L3	Severe	Very Sensitive/Inferior	1.26	0.66	0.84	0.79	2.44	2.74	0.89	0.42	0.57	0.74	1.89	3.09	0.61	5.1	0.13	39.23	48	42	1.14	117	159	0.74	115	60	1.92	7.57	10.55	0.72	21.34	471.85	0.05	94.96	66.07	1.44	2189.97	2558.43	0.86	33.64	67.07	0.5	0.00150167	0.000769373	1.95
204C	204	C	TX-307	L3	Severe	Very Sensitive/Inferior	1.26	0.6	0.84	0.71	2.48	2.74	0.91	0.68	0.57	1.19	2.49	3.09	0.81	2.52	0.13	19.39	27	42	0.64	80	159	0.5	86	60	1.43	7.01	10.55	0.66	25.14	471.85	0.05	90.99	66.07	1.38	2109.29	2558.43	0.82	32.32	67.07	0.48	0.00150167	0.000769373	1.95
204D	204	D	TX-307	L3	Severe	Very Sensitive/Inferior	1.26	0.59	0.84	0.71	2.33	2.74	0.85	0.58	0.57	1.02	2.37	3.09	0.77	2.71	0.13	20.85	29	42	0.69	68.5	159	0.43	74.25	60	1.24	7.71	10.55	0.73	23.53	471.85	0.05	90.09	66.07	1.36	2236.69	2558.43	0.87	35.5	67.07	0.53	0.00155111	0.000769373	2.02
225A	225	A	SA-3284	R	Mild	Very Tolerant/Superior	5.89	0.5	0.72	0.69	1.31	4.56	0.29	0.38	0.6	0.63	0.94	0.66	1.42	1.5	0.4	3.75	41	87	0.47	402	426	0.94	1420	1670	0.85	14.15	15.58	0.91	109.53	372.92	0.29	48.45	34.03	1.42	2231.88	1791.92	1.25	27.54	22.6	1.22	0.000148313	0.000166852	0.89
225B	225	B	SA-3284	R	Mild	Very Tolerant/Superior	5.89	0.5	0.72	0.69	1.08	4.56	0.24	0.35	0.6	0.58	1.08	0.66	1.64	1.9	0.4	4.75	42	87	0.48	575	426	1.35	2255	1670	1.35	15.7	15.58	1.01	163.97	372.92	0.44	49.66	34.03	1.46	2773.73	1791.92	1.55	26.22	22.6	1.16	7.42e-05	0.000166852	0.45
225C	225	C	SA-3284	R	Mild	Very Tolerant/Superior	5.89	0.8	0.72	1.11	1.31	4.56	0.29	0.47	0.6	0.78	1.51	0.66	2.29	1.8	0.4	4.5	66	87	0.76	787	426	1.85	2168	1670	1.3	15.22	15.58	0.98	286.8	372.92	0.77	73.61	34.03	2.16	2364.31	1791.92	1.32	29.68	22.6	1.31	0	0.000166852	0
225D	225	D	SA-3284	R	Mild	Very Tolerant/Superior	5.89	0.6	0.72	0.83	1.23	4.56	0.27	0.4	0.6	0.67	1.18	0.66	1.79	1.73	0.4	4.33	49.67	87	0.57	588	426	1.38	1947.67	1670	1.17	13.64	15.58	0.88	156.99	372.92	0.42	57.24	34.03	1.68	2456.64	1791.92	1.37	27.81	22.6	1.23	7.42e-05	0.000166852	0.45
226A	226	A	SA-3284	L1	Mild	Very Tolerant/Superior	5.89	0.3	0.59	0.51	2.13	2.47	0.86	0.82	1.13	0.73	2.96	4.1	0.72	1.7	0.3	5.67	19	30	0.63	70	11	6.36	90	199	0.45	15	17.75	0.85	104.3	368.9	0.28	57.01	38.57	1.48	2149.12	3061.69	0.7	64.23	46.48	1.38	0.00105673	0.000667408	1.58
226B	226	B	SA-3284	L1	Mild	Very Tolerant/Superior	5.89	0.4	0.59	0.68	2.32	2.47	0.94	0.79	1.13	0.7	2.67	4.1	0.65	1.8	0.3	6	26	30	0.87	57	11	5.18	83	199	0.42	21.8	17.75	1.23	156.2	368.9	0.42	64.26	38.57	1.67	2662.89	3061.69	0.87	59.86	46.48	1.29	0.000926956	0.000667408	1.39
226C	226	C	SA-3284	L1	Mild	Very Tolerant/Superior	5.89	0.3	0.59	0.51	2.37	2.47	0.96	0.82	1.13	0.73	2.48	4.1	0.61	1	0.3	3.33	32	30	1.07	91	11	8.27	93	199	0.47	13.95	17.75	0.79	331.4	368.9	0.9	106.74	38.57	2.77	2557.97	3061.69	0.84	51.32	46.48	1.1	0.000945495	0.000667408	1.42
226D	226	D	SA-3284	L1	Mild	Very Tolerant/Superior	5.89	0.33	0.59	0.56	2.27	2.47	0.92	0.81	1.13	0.72	2.7	4.1	0.66	1.5	0.3	5	25.67	30	0.86	72.67	11	6.61	88.67	199	0.45	16.81	17.75	0.95	157.53	368.9	0.43	76	38.57	1.97	2456.66	3061.69	0.8	58.47	46.48	1.26	0.000976394	0.000667408	1.46
227A	227	A	SA-3284	L2	Mild	Very Tolerant/Superior	5.89	0.5	0.67	0.75	2.88	3.36	0.86	0.88	0.9	0.98	2.84	2.9	0.98	2.3	0.2	11.5	19	40	0.48	47	87	0.54	73	216	0.34	17.85	18.84	0.95	98.8	413.95	0.24	49.39	34.69	1.42	2149.12	2167.62	0.99	37.2	49.64	0.75	0.00126066	0.000472747	2.67
227B	227	B	SA-3284	L2	Mild	Very Tolerant/Superior	5.89	0.4	0.67	0.6	2.95	3.36	0.88	1.04	0.9	1.16	3.17	2.9	1.09	1.4	0.2	7	32	40	0.8	75	87	0.86	105	216	0.49	16.95	18.84	0.9	197.4	413.95	0.48	50.61	34.69	1.46	1856.61	2167.62	0.86	32.93	49.64	0.66	0.00111235	0.000472747	2.35
227C	227	C	SA-3284	L2	Mild	Very Tolerant/Superior	5.89	0.7	0.67	1.04	2.84	3.36	0.85	0.98	0.9	1.09	3.62	2.9	1.25	2.4	0.2	12	38	40	0.95	75	87	0.86	112	216	0.52	17.8	18.84	0.95	422.6	413.95	1.02	75.03	34.69	2.16	1890.11	2167.62	0.87	48.17	49.64	0.97	0.0011865	0.000472747	2.51
227D	227	D	SA-3284	L2	Mild	Very Tolerant/Superior	5.89	0.53	0.67	0.8	2.89	3.36	0.86	0.97	0.9	1.08	3.21	2.9	1.11	2.03	0.2	10.15	29.67	40	0.74	65.67	87	0.75	96.67	216	0.45	14.93	18.84	0.79	212.3	413.95	0.51	58.34	34.69	1.68	1965.28	2167.62	0.91	39.43	49.64	0.79	0.0011865	0.000472747	2.51
228A	228	A	SA-3284	L3	Mild	Very Tolerant/Superior	5.89	0.8	0.69	1.15	3.36	2.32	1.45	0.81	0.62	1.31	2.51	2.05	1.22	2.7	0.68	3.97	34	45.5	0.75	51	172.33	0.3	87	851	0.1	9.6	10.16	0.95	125.5	335.9	0.37	38.96	28.84	1.35	1461.7	1439.05	1.02	30.49	50.51	0.6	0.00144605	0.000973304	1.49
228B	228	B	SA-3284	L3	Mild	Very Tolerant/Superior	5.89	0.5	0.69	0.72	2.19	2.32	0.94	0.63	0.62	1.02	1.59	2.05	0.78	1.1	0.68	1.62	40	45.5	0.88	47	172.33	0.27	91	851	0.11	8.35	10.16	0.82	138.3	335.9	0.41	34.1	28.84	1.18	1700.64	1439.05	1.18	27.34	50.51	0.54	0.00152021	0.000973304	1.56
228C	228	C	SA-3284	L3	Mild	Very Tolerant/Superior	5.89	0.65	0.69	0.94	2.78	2.32	1.2	0.72	0.62	1.16	2.05	2.05	1	1.9	0.68	2.79	37	45.5	0	0.01	172.33	0	0.01	851	0	13.9	10.16	1.37	106.4	335.9	0.32	39.07	28.84	1.36	1615.48	1439.05	1.12	27.34	50.51	0.54	0.00150167	0.000973304	1.54
228D	228	D	SA-3284	L3	Mild	Very Tolerant/Superior	5.89	0.65	0.69	0.94	2.78	2.32	1.2	0.72	0.62	1.16	2.05	2.05	1	1.9	0.68	2.79	37	45.5	0.81	49	172.33	0.28	89	851	0.11	9.2	10.16	0.91	101.15	335.9	0.3	37.38	28.84	1.3	1592.61	1439.05	1.11	28.39	50.51	0.56	0.00148931	0.000973304	1.53
229A	229	A	SA-3284	R	Moderate	Very Tolerant/Superior	5.89	0.4	0.72	0.56	0.94	4.56	0.21	1.6	0.6	2.67	0.92	0.66	1.39	2.4	0.4	6	47	87	0.54	390	426	0.92	1853	1670	1.11	12.13	12.42	0.98	51.8	524.83	0.1	89.74	51.54	1.74	1246.51	1791.92	0.7	22.7	22.6	1.01	0.000129774	0.000166852	0.78
229B	229	B	SA-3284	R	Moderate	Very Tolerant/Superior	5.89	0.6	0.72	0.83	0.93	4.56	0.2	0.46	0.6	0.77	1.45	0.66	2.2	2.2	0.4	5.5	53	87	0.61	561	426	1.32	3582	1670	2.15	12.13	12.42	0.98	36.37	524.83	0.07	89.58	51.54	1.74	759.09	1791.92	0.42	21.38	22.6	0.95	5.56e-05	0.000166852	0.33
229C	229	C	SA-3284	R	Moderate	Very Tolerant/Superior	5.89	0.6	0.72	0.83	1.11	4.56	0.24	0.48	0.6	0.8	1.47	0.66	2.23	1.7	0.4	4.25	53	87	0.61	499	426	1.17	3578	1670	2.14	11.78	12.42	0.95	110.47	524.83	0.21	84.74	51.54	1.64	621.05	1791.92	0.35	20.37	22.6	0.9	0	0.000166852	0
229D	229	D	SA-3284	R	Moderate	Very Tolerant/Superior	5.89	0.53	0.72	0.74	0.99	4.56	0.22	1.28	0.6	2.13	1.28	0.66	1.94	2.1	0.4	5.25	51	87	0.59	483.33	426	1.13	3004.33	1670	1.8	9.13	12.42	0.74	66.49	524.83	0.13	100.16	51.54	1.94	875.55	1791.92	0.49	21.48	22.6	0.95	6.18e-05	0.000166852	0.37
230A	230	A	SA-3284	L1	Moderate	Very Tolerant/Superior	5.89	0.4	0.59	0.68	2.94	2.47	1.19	1.02	1.13	0.9	3.3	4.1	0.81	2.3	0.3	7.67	19	30	0.63	68	11	6.18	91	199	0.46	13.7	15.4	0.89	90.6	412.8	0.22	90.12	67.52	1.34	1700.64	3061.69	0.56	57.52	46.48	1.24	0.0017056	0.000667408	2.56
230B	230	B	SA-3284	L1	Moderate	Very Tolerant/Superior	5.89	0.3	0.59	0.51	2.45	2.47	0.99	1.31	1.13	1.16	4.72	4.1	1.15	2.6	0.3	8.67	18	30	0.6	101	11	9.18	121	199	0.61	13.7	15.4	0.89	26.1	412.8	0.06	87.68	67.52	1.3	2189.97	3061.69	0.72	57.01	46.48	1.23	0.0017056	0.000667408	2.56
230C	230	C	SA-3284	L1	Moderate	Very Tolerant/Superior	5.89	0.5	0.59	0.85	2.3	2.47	0.93	1.04	1.13	0.92	3.12	4.1	0.76	2.9	0.3	9.67	29	30	0.97	91	11	8.27	120	199	0.6	14.26	15.4	0.93	129.8	412.8	0.31	86.14	67.52	1.28	2149.12	3061.69	0.7	58.74	46.48	1.26	0.00168706	0.000667408	2.53
230D	230	D	SA-3284	L1	Moderate	Very Tolerant/Superior	5.89	0.4	0.59	0.68	2.56	2.47	1.04	1.12	1.13	0.99	3.71	4.1	0.91	2.6	0.3	8.67	22	30	0.73	86.67	11	7.88	110.67	199	0.56	8.08	15.4	0.53	50.73	412.8	0.12	117.51	67.52	1.74	2013.24	3061.69	0.66	57.76	46.48	1.24	0.00169942	0.000667408	2.55
231A	231	A	SA-3284	L2	Moderate	Very Tolerant/Superior	5.89	0.5	0.67	0.75	2.8	3.36	0.83	0.78	0.9	0.87	2.26	2.9	0.78	3	0.2	15	25	40	0.63	47	87	0.54	96	216	0.44	14.25	11.4	1.25	40.8	569.1	0.07	87.15	45.95	1.9	2149.12	2167.62	0.99	40.14	49.64	0.81	0.00135336	0.000472747	2.86
231B	231	B	SA-3284	L2	Moderate	Very Tolerant/Superior	5.89	0.6	0.67	0.9	2.7	3.36	0.8	0.93	0.9	1.03	3.12	2.9	1.08	3.2	0.2	16	25	40	0.63	59	87	0.68	92	216	0.43	14.25	11.4	1.25	22.4	569.1	0.04	86.61	45.95	1.89	2458.56	2167.62	1.13	33.13	49.64	0.67	0.00137189	0.000472747	2.9
231C	231	C	SA-3284	L2	Moderate	Very Tolerant/Superior	5.89	0.7	0.67	1.04	2.7	3.36	0.8	0.9	0.9	1	3.12	2.9	1.08	2.6	0.2	13	30	40	0.75	77	87	0.89	108	216	0.5	12.92	11.4	1.13	150.4	569.1	0.26	89.32	45.95	1.94	1461.7	2167.62	0.67	33.44	49.64	0.67	0.00126066	0.000472747	2.67
231D	231	D	SA-3284	L2	Moderate	Very Tolerant/Superior	5.89	0.6	0.67	0.9	2.73	3.36	0.81	0.87	0.9	0.97	2.83	2.9	0.98	2.93	0.2	14.65	26.67	40	0.67	61	87	0.7	98.67	216	0.46	8.81	11.4	0.77	63.67	569.1	0.11	87.69	45.95	1.91	2023.13	2167.62	0.93	35.57	49.64	0.72	0.00132864	0.000472747	2.81
232A	232	A	SA-3284	L3	Moderate	Very Tolerant/Superior	5.89	0.5	0.69	0.72	2.88	2.32	1.24	0.63	0.62	1.02	1.83	2.05	0.89	2.4	0.68	3.53	30	45.5	0.66	40	172.33	0.23	67	851	0.08	8.45	10.45	0.81	24	592.6	0.04	91.96	41.13	2.24	2364.31	1439.05	1.64	48.37	50.51	0.96	0.00189099	0.000973304	1.94
232B	232	B	SA-3284	L3	Moderate	Very Tolerant/Superior	5.89	0.4	0.69	0.58	2.98	2.32	1.28	0.65	0.62	1.05	1.56	2.05	0.76	1.7	0.68	2.5	27	45.5	0.59	40	172.33	0.23	69	851	0.08	8.45	10.45	0.81	60.6	592.6	0.1	94.46	41.13	2.3	2410.82	1439.05	1.68	49.49	50.51	0.98	0.00179829	0.000973304	1.85
232C	232	C	SA-3284	L3	Moderate	Very Tolerant/Superior	5.89	0.6	0.69	0.87	2.95	2.32	1.27	0.53	0.62	0.86	1.65	2.05	0.81	2.4	0.68	3.53	32	45.5	0.7	36	172.33	0.21	65	851	0.08	8.17	10.45	0.78	51.2	592.6	0.09	78.76	41.13	1.92	2189.97	1439.05	1.52	53.66	50.51	1.06	0.00176122	0.000973304	1.81
232D	232	D	SA-3284	L3	Moderate	Very Tolerant/Superior	5.89	0.5	0.69	0.72	2.94	2.32	1.27	0.6	0.62	0.97	1.68	2.05	0.82	2.17	0.68	3.19	29.67	45.5	0.65	38.67	172.33	0.22	67	851	0.08	10.49	10.45	1	85.08	592.6	0.14	95.29	41.13	2.32	2321.7	1439.05	1.61	50.51	50.51	1	0.00181683	0.000973304	1.87
233A	233	A	SA-3284	R	Severe	Very Tolerant/Superior	5.89	0.6	0.72	0.83	0.66	4.56	0.15	0.4	0.6	0.67	2.44	0.66	3.7	2.3	0.4	5.75	44	87	0.51	338	426	0.79	2999	1670	1.8	10.1	14.19	0.71	24.87	372.92	0.07	78.1	32.08	2.43	2951.99	1791.92	1.65	28.37	22.6	1.26	0	0.000166852	0
233B	233	B	SA-3284	R	Severe	Very Tolerant/Superior	5.89	0.3	0.72	0.42	0.9	4.56	0.2	0.38	0.6	0.63	2.36	0.66	3.58	2.3	0.4	5.75	39	87	0.45	270	426	0.63	2298	1670	1.38	12.57	14.19	0.89	27.67	372.92	0.07	66.77	32.08	2.08	2951.99	1791.92	1.65	29.49	22.6	1.31	0.000111235	0.000166852	0.67
233C	233	C	SA-3284	R	Severe	Very Tolerant/Superior	5.89	0.3	0.72	0.42	0.53	4.56	0.12	0.37	0.6	0.62	3.61	0.66	5.47	2.6	0.4	6.5	58	87	0.67	439	426	1.03	2933	1670	1.76	13.13	14.19	0.93	18.3	372.92	0.05	82.88	32.08	2.58	2951.99	1791.92	1.65	23.66	22.6	1.05	0	0.000166852	0
233D	233	D	SA-3284	R	Severe	Very Tolerant/Superior	5.89	0.4	0.72	0.56	0.7	4.56	0.15	0.38	0.6	0.63	2.8	0.66	4.24	2.4	0.4	6	47	87	0.54	349	426	0.82	2743.33	1670	1.64	14.02	14.19	0.99	25.57	372.92	0.07	74.79	32.08	2.33	2951.99	1791.92	1.65	20.51	22.6	0.91	3.71e-05	0.000166852	0.22
234A	234	A	SA-3284	L1	Severe	Very Tolerant/Superior	5.89	0.5	0.59	0.85	2.23	2.47	0.9	1.26	1.13	1.12	4.89	4.1	1.19	2.3	0.3	7.67	25	30	0.83	97	11	8.82	116	199	0.58	8.4	15.54	0.54	23.8	368.9	0.07	79.94	38.57	2.07	2773.73	3061.69	0.91	45.63	46.48	0.98	0.00215054	0.000667408	3.22
234B	234	B	SA-3284	L1	Severe	Very Tolerant/Superior	5.89	0.5	0.59	0.85	0.27	2.47	0.11	0.8	1.13	0.71	0.25	4.1	0.06	2.5	0.3	8.33	21	30	0.7	81	11	7.36	90	199	0.45	9.95	15.54	0.64	23.3	368.9	0.06	73.56	38.57	1.91	2831.49	3061.69	0.93	55.18	46.48	1.19	0.00205784	0.000667408	3.08
234C	234	C	SA-3284	L1	Severe	Very Tolerant/Superior	5.89	0.56	0.59	0.95	2.23	2.47	0.9	0.91	1.13	0.81	3.56	4.1	0.87	3.5	0.3	11.67	25	30	0.83	73	11	6.64	124	199	0.62	12.68	15.54	0.82	20	368.9	0.05	80.62	38.57	2.09	2773.73	3061.69	0.91	61.99	46.48	1.33	0.00211346	0.000667408	3.17
234D	234	D	SA-3284	L1	Severe	Very Tolerant/Superior	5.89	0.52	0.59	0.88	1.58	2.47	0.64	0.75	1.13	0.66	2.9	4.1	0.71	2.77	0.3	9.23	23.67	30	0.79	83.67	11	7.61	110	199	0.55	15.04	15.54	0.97	22.03	368.9	0.06	78.76	38.57	2.04	2792.98	3061.69	0.91	54.27	46.48	1.17	0.00210728	0.000667408	3.16
235A	235	A	SA-3284	L2	Severe	Very Tolerant/Superior	5.89	0.57	0.67	0.85	2.69	3.36	0.8	1.08	0.9	1.2	3.81	2.9	1.31	3.1	0.2	15.5	26	40	0.65	80	87	0.92	113	216	0.52	10.65	14.69	0.73	21.8	413.95	0.05	77.18	28.84	2.68	1856.61	2167.62	0.86	53.86	49.64	1.09	0.00181683	0.000472747	3.84
235B	235	B	SA-3284	L2	Severe	Very Tolerant/Superior	5.89	0.48	0.67	0.72	2.38	3.36	0.71	0.89	0.9	0.99	3.1	2.9	1.07	2.1	0.2	10.5	20	40	0.5	55	87	0.63	69	216	0.32	16.25	14.69	1.11	21.3	413.95	0.05	63.38	28.84	2.2	1791.99	2167.62	0.83	56	49.64	1.13	0.00190953	0.000472747	4.04
235C	235	C	SA-3284	L2	Severe	Very Tolerant/Superior	5.89	0.46	0.67	0.69	2.74	3.36	0.82	1.02	0.9	1.13	3.17	2.9	1.09	3.1	0.2	15.5	20	40	0.5	61	87	0.7	114	216	0.53	14.15	14.69	0.96	14.3	413.95	0.04	84.02	28.84	2.91	1643.22	2167.62	0.76	60.37	49.64	1.22	0.00185391	0.000472747	3.92
235D	235	D	SA-3284	L2	Severe	Very Tolerant/Superior	5.89	0.5	0.67	0.75	2.6	3.36	0.77	1	0.9	1.11	3.36	2.9	1.16	2.77	0.2	13.85	22	40	0.55	65.33	87	0.75	98.67	216	0.46	15.75	14.69	1.07	20.88	413.95	0.05	72.8	28.84	2.52	1763.94	2167.62	0.81	56.74	49.64	1.14	0.00186009	0.000472747	3.94
236A	236	A	SA-3284	L3	Severe	Very Tolerant/Superior	5.89	0.57	0.69	0.82	2.47	2.32	1.07	0.6	0.62	0.97	1.83	2.05	0.89	3.1	0.68	4.56	26	45.5	0.57	39	172.33	0.23	65	851	0.08	11.25	12.35	0.91	29	335.9	0.09	77.18	28.84	2.68	1671.6	1439.05	1.16	56.2	50.51	1.11	0.00320727	0.000973304	3.3
236B	236	B	SA-3284	L3	Severe	Very Tolerant/Superior	5.89	0.57	0.69	0.82	2.63	2.32	1.13	0.66	0.62	1.07	1.86	2.05	0.91	3.2	0.68	4.71	24	45.5	0.53	36	172.33	0.21	74	851	0.09	11.5	12.35	0.93	38.4	335.9	0.11	63.38	28.84	2.2	1823.92	1439.05	1.27	54.07	50.51	1.07	0.00348535	0.000973304	3.58
236C	236	C	SA-3284	L3	Severe	Very Tolerant/Superior	5.89	0.71	0.69	1.02	2.6	2.32	1.12	0.55	0.62	0.89	1.77	2.05	0.86	3.1	0.68	4.56	29	45.5	0.64	38	172.33	0.22	74	851	0.09	12.55	12.35	1.02	20.6	335.9	0.06	84.02	28.84	2.91	1791.99	1439.05	1.25	58.33	50.51	1.16	0.00335558	0.000973304	3.45
236D	236	D	SA-3284	L3	Severe	Very Tolerant/Superior	5.89	0.62	0.69	0.89	2.57	2.32	1.11	0.6	0.62	0.97	1.82	2.05	0.89	3.13	0.68	4.6	26.33	45.5	0.58	37.67	172.33	0.22	71	851	0.08	11.26	12.35	0.91	33.8	335.9	0.1	72.8	28.84	2.52	1762.5	1439.05	1.23	56.2	50.51	1.11	0.0033494	0.000973304	3.44
[truncated: 9 more columns]
